# Supplementary material for: Microbial communities in aerosol generated from cyanobacterial bloom-affected freshwater bodies: an exploratory study in Nakdong River, South Korea
Source: Front Microbiol. 2023 Jul 13;14:1203317. doi: 10.3389/fmicb.2023.1203317 (PMC10374321; doi:10.3389/fmicb.2023.1203317)
Supplement: Supplementary file 1 [file Data_Sheet_1.zip]

Archive with 5 entries (5 files):
- Supplementary Figure S1.JPEG
- Supplementary Material contents.pdf
- Supplementary Table S1.XLSX
- Supplementary Table S2.XLSX
- Supplementary Table S3.XLSX
