# Supplementary material for: Microbial communities in aerosol generated from cyanobacterial bloom-affected freshwater bodies: an exploratory study in Nakdong River, South Korea
Source: Front Microbiol. 2023 Jul 13;14:1203317. doi: 10.3389/fmicb.2023.1203317 (PMC10374321; doi:10.3389/fmicb.2023.1203317)
Supplement: Supplementary file 1 [file Data_Sheet_1.zip › Supplementary Table S1.XLSX]

## Sheet: Supplementary_Table1_Relative a
Genus	AF2	AF3	AF4	AF5	AF6	AF7	AF8	W2	W3	W4	W5	W6
Coprothermobacter	0	0	0	0	0	0	0	0.00016176	4.51e-05	0	2.16e-05	9.02e-06
Atribacter	0	0	0	0	0	0	0	0.000504802	0.000185488	2.93e-05	5.05e-05	4.1e-05
Elusimicrobium	0	0	0	0	0	0	0	0.000256585	0.000445687	0.000214624	3.43e-05	5.41e-05
Endomicrobium	0	0	0	0	0	0	0	0.000641462	0.000207386	9.85e-05	9.74e-05	0.000145979
Desulfurispirillum	0	0	0	0	0	0	0	0.0013889	0.000316876	0.000253327	0.000108218	0.000208307
Dictyoglomus	0	0	0	0	0	0	0	0.00231205	0.000601548	3.64e-05	0.0001488	2.79e-05
Candidatus_Chazhemtobacterium	0	0	0	0	0	0	0	9.2e-05	4.25e-05	0	9.02e-06	0
Candidatus_Bipolaricaulis	0	0	0	0	0	0	0	0.000683296	0.000171319	9.73e-05	8.48e-05	0.000100873
Candidatus_Babela	0	0	0	0	0	0	0	0.000412767	0.000151997	5.16e-05	2.43e-05	4.76e-05
Candidatus_Chromulinivorax	0	0	0	0	0	0	0	0.000647039	0.00016359	4.1e-05	2.43e-05	1.64e-05
Candidatus_Velamenicoccus	0	0	0	0	0	0	0	0.000594049	0.000132676	8.33e-05	6.13e-05	7.05e-05
Candidatus_Cloacimonas	0	0	0	0	0	0	0	0.000624728	0.000175183	0	4.24e-05	1.56e-05
Candidatus_Cyclonatronum	0	0	0	0	0	0	0	0.00193275	0.000480466	0.000109071	0.000116335	0.000242751
Acetomicrobium	0	0	0	0	0	0	0	0.000195227	4.64e-05	5.28e-05	2.62e-05	1.56e-05
Thermovirga	0	0	0	0	0	0	0	0.000276107	4.77e-05	2.58e-05	2.53e-05	2.62e-05
Aminobacterium	0	0	0	0	0	0	0	0.000326309	0.000104337	0	2.43e-05	9.84e-06
Cloacibacillus	0	0	0	0	0	0	0	0.000585682	0.000153285	0.000401101	0.000141586	8.04e-05
Jonquetella	0	0	0	0	0	0	0	0.000641462	0.000128811	5.28e-05	4.42e-05	3.53e-05
Thermanaerovibrio	0	0	0	0	0	0	0	0.000959403	0.000238301	0.000155984	8.03e-05	0.000111534
Aminomonas	0	0	0	0	0	0	0	0.00110164	0.000266639	0.000167712	0.000118138	0.000109894
Pyramidobacter	0	0	0	0	0	0	0	0.00142795	0.000322028	0.000365917	0.000170444	0.000172222
Fretibacterium	0	0	0	0	0	0	0.0229955	0.0008339	0.000229284	0.000294375	0.000129862	0.000100873
Calditerrivibrio	0	0	0	0	0	0	0	0.00029563	8.37e-05	2.93e-05	2.34e-05	9.02e-06
Flexistipes	0	0	0	0	0	0	0	0.000368143	0.000124947	1.64e-05	2.89e-05	2.05e-05
Mucispirillum	0	0	0	0	0	0	0	0.000674929	0.000239589	3.87e-05	5.77e-05	2.38e-05
Geovibrio	0	0	0	0	0	0	0	0.000315153	8.76e-05	3.17e-05	2.16e-05	5e-05
Denitrovibrio	0	0	0	0	0	0	0	0.000471335	0.000179048	8.91e-05	8.75e-05	7.71e-05
Deferribacter	0	0	0	0	0	0.000985563	0	0.000853423	0.000363248	3.64e-05	6.58e-05	2.87e-05
Caldimicrobium	0	0	0	0	0	0	0	0.000167338	5.54e-05	2.58e-05	1.08e-05	3.12e-05
Thermosulfuriphilus	0	0	0	0	0	0	0	0.000393244	0.000101761	3.99e-05	4.24e-05	4.26e-05
Thermosulfurimonas	0	0	0	0	0	0	0	0.000524325	0.000126235	0.000166539	7.49e-05	5.17e-05
Thermodesulfobacterium	0	0	0	0	0	0	0	0.000789277	0.000307859	7.51e-05	0.000101004	4.84e-05
Thermodesulfatator	0	0	0	0	0	0.0112724	0	0.000343042	0.000148133	3.52e-05	2.98e-05	7.87e-05
Chthonomonas	0	0	0	0	0	0	0	0.0013136	0.000234436	0.000121972	0.000110022	0.000101693
Fimbriimonas	0	0	0	0.00106912	0	0	0.0151561	0.00477192	0.000864323	0.000516036	0.000293993	0.000273915
Caldisericum	0	0	0.002386	0	0	0	0	0.000273318	5.67e-05	1.41e-05	2.89e-05	1.56e-05
Fibrobacter	0	0	0.00303673	0	0	0	0	0.000903624	0.000221555	8.21e-05	7.03e-05	5.49e-05
Athalassotoga	0	0	0	0	0	0	0	0.00016176	3.74e-05	3.05e-05	2.25e-05	0
Kosmotoga	0	0	0	0	0	0	0	0.000702819	0.000247318	3.52e-05	7.3e-05	3.03e-05
Mesotoga	0	0	0	0	0	0.000739172	0	0.000331887	0.000104337	2.7e-05	4.15e-05	2.54e-05
Fervidobacterium	0	0	0	0	0	0	0	0.00112674	0.000450839	5.39e-05	0.000104611	4.26e-05
Thermosipho	0	0	0	0	0	0.000739172	0	0.00105981	0.000428941	0.000153638	0.000145193	0.000114815
Pseudothermotoga	0	0	0	0	0	0	0	0.000574526	0.000267927	2.93e-05	4.78e-05	3.36e-05
Thermotoga	0	0	0	0.0013364	0	0	0	0.00105981	0.000278232	0.000114935	9.47e-05	6.97e-05
Petrotoga	0	0	0	0	0	0	0	0.00010877	5.28e-05	1.52e-05	1.71e-05	0.000145158
Oceanotoga	0	0	0	0	0	0	0	0.000568949	0.000283385	3.75e-05	4.33e-05	2.95e-05
Defluviitoga	0	0	0	0	0	0	0	0.00121878	0.000511381	4.57e-05	7.49e-05	1.97e-05
Marinitoga	0	0	0	0	0	0	0	0.00121041	0.000270504	2.58e-05	3.25e-05	2.62e-05
Tepiditoga	0	0.00148962	0.00694109	0	0	0.000615977	0	0.000607994	0.000209962	2.7e-05	3.7e-05	2.38e-05
Thermodesulfovibrio	0	0	0	0	0	0	0	0.00059126	0.000188064	2.11e-05	5.59e-05	1.89e-05
Dissulfurispira	0	0	0	0.00387557	0	0	0.0107138	0.000373721	0.000229284	8.56e-05	7.03e-05	5.25e-05
Leptospirillum	0	0	0.00162682	0	0	0	0	0.00107654	0.000379993	0.000214624	0.000152408	0.000145979
Nitrospira	0	0.0805388	0.00184373	0	0	0	0	0.00823302	0.00221813	0.00211809	0.00114351	0.00121047
Tichowtungia	0	0	0	0	0	0	0	0.00188534	0.000449551	0.000205242	0.000149702	0.000138598
Kiritimatiella	0	0.00734879	0	0	0	0.00843888	0	0.0136408	0.0020481	0.000569985	0.000561834	0.00070611
Candidatus_Absconditicoccus	0	0.00307855	0	0	0	0	0	0.000170127	6.31e-05	4.69e-05	2.89e-05	2.05e-05
Candidatus_Minimicrobia	0	0	0	0	0	0	0	0.000217539	8.5e-05	0	2.62e-05	4.76e-05
Candidatus_Saccharimonas	0	0	0	0	0	0	0	0.000284474	9.27e-05	4.46e-05	1.8e-05	2.62e-05
Candidatus_Nanosynbacter	0	0.00238339	0	0	0	0.00295669	0	0.000864579	0.000256334	0.000134873	0.000107317	5.49e-05
Candidatus_Mycosynbacter	0	0.757323	0	0.00153686	0.00163087	0.00147834	0.117329	0.000306786	8.12e-05	5.16e-05	2.98e-05	2.13e-05
Melioribacter	0	0	0	0	0	0	0	0.00124946	0.000305283	8.09e-05	5.77e-05	0.000123016
Ignavibacterium	0	0.01291	0	0.0016705	0	0	0	0.00154509	0.000490771	6.33e-05	0.000133469	0.000155
Thermovibrio	0	0	0	0	0	0	0	0.000298419	8.5e-05	5.98e-05	3.52e-05	2.38e-05
Desulfurobacterium	0	0.001291	0	0	0	0	0	0.000792066	0.000288537	3.28e-05	3.88e-05	3.12e-05
Thermosulfidibacter	0	0	0	0	0.000854267	0	0	0.000281685	7.34e-05	2.46e-05	2.25e-05	1.64e-05
Aquifex	0	0	0	0	0	0	0	0.000217539	5.93e-05	1.64e-05	1.62e-05	8.2e-06
Hydrogenobaculum	0	0	0	0	0	0	0	0.000627517	0.000158438	2.93e-05	2.98e-05	1.39e-05
Thermocrinis	0	0	0	0	0	0	0	0.00086179	0.000195793	4.69e-05	5.59e-05	1.89e-05
Hydrogenobacter	0	0	0.00108455	0	0	0	0	0.000432289	0.00013654	4.22e-05	4.06e-05	8.04e-05
Persephonella	0	0	0	0	0	0	0	0.00026774	0.000106913	1.17e-05	2.98e-05	1.31e-05
Sulfurihydrogenibium	0.00127647	0	0	0	0	0	0	0.000315153	9.92e-05	1.29e-05	3.07e-05	2.05e-05
Caldithrix	0.0024253	0	0	0	0	0	0	0.00268577	0.000331045	0.000239253	0.000137077	0.000123836
Pseudoleptotrichia	0	0	0	0	0	0	0	0.000164549	7.47e-05	1.29e-05	1.62e-05	1.15e-05
Sneathia	0	0	0	0	0	0	0	0.000292841	8.5e-05	2.11e-05	3.52e-05	0
Sebaldella	0	0	0	0	0	0	0	0.000287263	7.34e-05	3.64e-05	1.8e-05	2.21e-05
Streptobacillus	0	0.00516402	0	0	0	0	0	0.000864579	0.000303995	3.64e-05	4.78e-05	3.77e-05
Leptotrichia	0	0.0127114	0.00130145	0.00106912	0.00225216	0.0027103	0.00483428	0.00455996	0.0014736	0.000336596	0.00039139	0.000280476
Ilyobacter	0	0	0	0	0	0	0	0.000284474	0.000108201	3.28e-05	2.07e-05	4.51e-05
Cetobacterium	0	0	0	0	0	0	0	0.000733497	0.000848866	0.00656421	0.000513136	0.00432195
Fusobacterium	0.00306353	0.0104273	0.0116046	0.00694929	0.00365005	0.00394225	0.00483428	0.0075804	0.00326537	0.000962877	0.000650212	0.000989866
Thermotomaculum	0	0	0	0	0	0	0	0.000560582	0.000234436	2.58e-05	3.7e-05	3.61e-05
Sulfidibacter	0	0	0	0	0	0	0	0.00278617	0.00075741	0.000925347	0.000486081	0.000492883
Chloracidobacterium	0	0	0	0	0	0.00117036	0	0.00622775	0.0032177	0.00325807	0.00151055	0.00228727
Paludibaculum	0	0	0	0	0.00396069	0	0	0.00655406	0.0017119	0.00103207	0.000828773	0.0037446
Acidisarcina	0	0	0	0	0	0	0	0.00229253	0.000465009	0.000306103	0.000192989	0.00047484
Acidobacterium	0	0	0	0	0	0	0	0.00203037	0.000651785	0.000470297	0.000289484	0.000636401
Alloacidobacterium	0	0	0	0	0	0	0	0.00306507	0.000574498	0.000266228	0.000165935	0.000365767
Candidatus_Koribacter	0	0	0	0	0	0	0	0.00326588	0.00070975	0.000474988	0.000374255	0.000606877
Terriglobus	0	0.00148962	0.00520582	0.0010023	0.0069118	0.000677574	0.0020905	0.00719831	0.00182912	0.00134756	0.000933384	0.00142124
Occallatibacter	0	0.00218478	0	0.00173732	0	0	0	0.00303439	0.000723919	0.00032135	0.000295797	0.000654443
Edaphobacter	0	0.00466748	0	0	0	0.00696054	0	0.00672977	0.00167712	0.00199378	0.00098118	0.00165579
Granulicella	0.00306353	0.00228408	0.00162682	0.00140322	0.00163087	0.00344947	0.004181	0.00862626	0.00221555	0.00183193	0.00122828	0.00241193
Luteitalea	0.00880765	0.00109239	0.00130145	0.000868661	0	0	0	0.0201168	0.00567671	0.00441328	0.00422232	0.00288759
Methylacidimicrobium	0	0	0	0	0	0	0	0.00815493	0.00115544	0.000428076	0.000343593	0.00039529
Candidatus_Xiphinematobacter	0	0	0	0	0	0	0	0.0154509	0.0013873	2.81e-05	9.29e-05	2.79e-05
Methylacidiphilum	0	0	0.00780873	0	0	0.00400385	0	0.00320452	0.000580939	6.1e-05	0.000146997	0.000104973
Ruficoccus	0	0	0	0	0	0	0	0.0114905	0.00185488	0.000537147	0.000471652	0.000338703
Coraliomargarita	0	0.00168824	0	0	0	0.00110876	0	0.00456274	0.000772867	0.000144256	0.000214633	0.000145979
Lacunisphaera	0	0	0.00216909	0	0	0	0	0.0385463	0.00692103	0.00103794	0.0015845	0.00109402
Horticoccus	0	0.001291	0	0	0	0	0	0.0187	0.00320096	0.000639181	0.000741296	0.000589655
Nibricoccus	0	0.00139031	0	0	0	0	0	0.0247911	0.00402922	0.000718932	0.000924366	0.00062902
Opitutus	0	0.00486609	0	0	0.00170853	0	0	0.0604313	0.0109077	0.00173928	0.00247369	0.00162217
Ereboglobus	0.00178706	0.00417094	0	0.00213824	0	0	0.00457297	0.0201475	0.00282741	0.000740043	0.000773762	0.000588835
Akkermansia	0	0.00148962	0.00151836	0	0	0	0.00182919	0.0211654	0.00290469	0.000833868	0.00114261	0.000693808
Sulfuriroseicoccus	0	0	0	0	0	0.000985563	0	0.0101797	0.0013976	0.00053011	0.000725063	0.000307539
Luteolibacter	0	0.00307855	0	0	0	0	0	0.0573885	0.00694679	0.00219784	0.00683399	0.001085
Roseimicrobium	0	0.00556125	0.00108455	0.00360829	0	0.0121347	0.00496494	0.0231261	0.00303222	0.000734179	0.00090182	0.00113995
Verrucomicrobium	0.00178706	0.286404	0.00173527	0.0119608	0.00644583	0.031846	0.234267	0.0537517	0.00719282	0.00193748	0.00181266	0.00172714
Criblamydia	0	0	0	0	0	0	0	5.86e-05	2.06e-05	0	0	0
Waddlia	0	0	0	0	0	0	0	0.000449023	0.000166166	5.04e-05	3.16e-05	4.51e-05
Simkania	0	0	0	0	0	0	0	0.000822744	0.000224132	4.93e-05	3.97e-05	1.39e-05
Candidatus_Rhabdochlamydia	0	0.00198616	0	0	0	0	0	0.00129129	0.000365824	0.000147774	9.83e-05	5e-05
Candidatus_Protochlamydia	0	0	0	0	0	0	0	0.00224511	0.000669818	0.000134873	0.000120844	6.48e-05
Neochlamydia	0	0	0	0	0	0	0.00744741	0.000546637	0.000212539	3.75e-05	4.96e-05	2.38e-05
Parachlamydia	0.00153177	0.0158893	0	0.00634791	0	0.00141675	0	0.00078091	0.000247318	8.09e-05	5.95e-05	3.03e-05
Chlamydiifrater	0	0	0	0	0	0	0	0.000256585	0.000137828	0	3.52e-05	3.03e-05
Chlamydia	0.00217	0.0533284	0.419394	0.0194446	0.00372771	0.00400385	0.0359305	0.00414998	0.0011155	0.000213451	0.000227259	0.000169762
Candidatus_Kuenenia	0	0.00208547	0.00281982	0.000668201	0	0.00184793	0	0.000719553	0.000208674	0.000139564	8.84e-05	0.000106614
Anaerohalosphaera	0	0	0	0	0	0	0	0.00114347	0.000283385	0.000229871	0.000140684	0.000139418
Limihaloglobus	0	0	0	0	0	0	0	0.000635884	0.000170031	6.57e-05	5.23e-05	9.27e-05
Sedimentisphaera	0	0	0	0	0	0	0	0.00203037	0.000446975	7.62e-05	0.000122648	0.00023373
Humisphaera	0	0.00188685	0.00184373	0	0	0	0	0.0129715	0.00276429	0.000865534	0.000817951	0.000978385
Mucisphaera	0	0	0	0.00106912	0	0	0	0.00590423	0.00154573	0.0010051	0.000517645	0.000892274
Poriferisphaera	0	0	0.00151836	0	0	0.000985563	0	0.00119089	0.000288537	9.73e-05	7.49e-05	0.000127936
Phycisphaera	0	0.0049654	0	0.00193778	0.00225216	0.00080077	0	0.00890795	0.00244612	0.00201841	0.000935187	0.00144256
Candidatus_Uabimicrobium	0	0.0804395	0.00184373	0.00126958	0.017629	0.00227911	0.00130656	0.000951036	0.000495923	0.000205242	0.000199302	0.000493703
Paludisphaera	0	0	0	0	0	0	0	0.0230982	0.00437829	0.0014578	0.00116695	0.00128428
Tautonia	0	0	0	0	0	0	0	0.0215698	0.00456765	0.00171113	0.00116335	0.00214047
Aquisphaera	0	0	0	0	0	0	0	0.0293622	0.00565868	0.00227994	0.00178019	0.00179603
Singulisphaera	0	0.00536263	0	0	0	0	0	0.0154397	0.00303479	0.00084325	0.000750314	0.000800422
Isosphaera	0	0.121354	0.001193	0.00294008	0	0.00887006	0.00653281	0.00817724	0.00153672	0.000368262	0.000427463	0.00047484
Polystyrenella	0	0	0	0	0	0	0	0.00322125	0.00066209	8.44e-05	0.000156917	0.00023455
Rubinisphaera	0	0	0	0	0	0	0	0.0074298	0.00147747	0.000572331	0.000353513	0.000401031
Crateriforma	0	0	0	0	0	0	0	0.00881312	0.0015277	0.000334251	0.000374255	0.000323121
Fuerstiella	0	0	0	0	0	0	0	0.00688595	0.00118764	0.000324868	0.000293993	0.000455158
Symmachiella	0	0	0	0	0	0	0	0.00823302	0.00158567	0.000548875	0.000455419	0.00054865
Maioricimonas	0	0	0	0	0	0	0	0.0175537	0.00338129	0.00113762	0.000807129	0.000969363
Caulifigura	0	0	0	0	0	0	0	0.0183625	0.00361702	0.00105436	0.00072326	0.000851268
Planctomyces	0	0	0	0	0	0	0.00326641	0.0524548	0.0100061	0.00274437	0.00214723	0.00273505
Alienimonas	0	0	0	0	0	0.000985563	0	0.0153616	0.00280809	0.000980469	0.000679972	0.000935739
Planctopirus	0	0	0	0	0	0.00209432	0	0.011114	0.00202234	0.000456223	0.000413935	0.000583094
Thalassoglobus	0	0	0	0	0	0.0149066	0	0.00380136	0.000766427	0.000132527	0.000146997	0.000182063
Calycomorphotria	0	0	0	0	0.00264046	0	0	0.00533529	0.000910695	0.000116108	0.000190284	0.000268174
Gimesia	0.00421235	0.00466748	0.002386	0.000801841	0.000931927	0.00209432	0.00326641	0.0340449	0.00676517	0.00168415	0.00162869	0.0024923
Telmatocola	0	0	0	0	0	0	0	0.0050536	0.000913272	0.000262709	0.000321048	0.000351825
Limnoglobus	0	0	0	0	0	0	0	0.01648	0.00331818	0.00136984	0.00105423	0.00118259
Gemmata	0	0	0	0	0	0.00135515	0.00222116	0.0319559	0.00791545	0.00285462	0.00237449	0.00233566
Frigoriglobus	0	0	0	0.000801841	0	0.005359	0	0.0157772	0.00386305	0.00146484	0.00131485	0.00117439
Urbifossiella	0	0.00139031	0.450086	0.00120276	0.00124257	0	0.00574888	0.0280709	0.00637229	0.00322288	0.00236277	0.00194693
Tuwongella	0.0126371	0	0	0	0	0.00153994	0.00143722	0.00706166	0.00239975	0.000612207	0.000369746	0.000520766
Thermogutta	0	0	0	0	0	0	0	0.00578431	0.00129327	0.000214624	0.000182168	0.000261613
Adhaeretor	0	0	0	0	0	0	0	0.00689711	0.00124174	0.000180613	0.000216437	0.000264894
Bythopirellula	0	0	0	0	0	0	0	0.00667399	0.00114513	0.000185304	0.000220044	0.000323941
Botrimarina	0	0	0	0	0	0.000615977	0.0207743	0.0312448	0.00522716	0.000632144	0.000698009	0.00118177
Lacipirellula	0	0	0	0.00113594	0.00799904	0.0213744	0	0.0549482	0.00972911	0.00190347	0.00156376	0.00208143
Aeoliella	0	0.00139031	0	0	0	0	0	0.0130496	0.00226193	0.000390546	0.000354415	0.000543729
Pirellulimonas	0	0.0177761	0.00151836	0	0	0	0	0.0346082	0.00609664	0.00173341	0.000902722	0.00168039
Mariniblastus	0	0	0	0	0	0	0	0.00382925	0.000830832	0.000232216	0.000143389	0.000227989
Rhodopirellula	0	0	0	0	0	0	0	0.00663215	0.0010833	0.000193514	0.00020291	0.000292777
Rubripirellula	0	0	0	0	0	0	0	0.00949921	0.00157021	0.000354189	0.000358924	0.000385449
Blastopirellula	0	0	0	0	0	0	0	0.00860395	0.00164878	0.000335424	0.000321048	0.000428915
Aureliella	0	0	0	0	0	0	0	0.0116495	0.00183041	0.000356534	0.000325557	0.000325581
Anatilimnocola	0	0	0	0	0	0	0	0.0189789	0.00363505	0.000785782	0.000707929	0.00111534
Pirellula	0	0	0	0	0	0.00246391	0	0.0669965	0.00955522	0.00129947	0.00218331	0.00243735
Bremerella	0	0.001291	0	0	0	0	0	0.0164939	0.00290985	0.000474988	0.000541994	0.000689708
Rosistilla	0	0.00139031	0	0	0	0.00135515	0	0.0241301	0.00419538	0.00130299	0.000890998	0.00117029
Stieleria	0	0.0390281	0.0306926	0.00187096	0.00326175	0.0799538	0	0.0255887	0.00456893	0.00101096	0.000945107	0.00123754
Roseimaritima	0.00178706	0.00109239	0.00271136	0	0	0	0	0.016413	0.00284544	0.000649737	0.000684481	0.000822565
Lignipirellula	0.0157006	0.010626	0.00184373	0.00521197	0	0	0	0.0182036	0.00352943	0.000789301	0.000647507	0.00101939
Turneriella	0	0	0	0	0	0	0	0.00232042	0.00061443	0.000214624	0.000186677	0.000350185
Leptospira	0	0.00297924	0.00130145	0.000668201	0.000854267	0.00283349	0	0.00719553	0.00271921	0.000546529	0.000672758	0.00182719
Brachyspira	0.00229765	0	0.00130145	0.000735021	0	0.000923965	0	0.00311248	0.00102405	0.000191168	0.000150604	0.000131217
Sphaerochaeta	0	0.001291	0	0	0	0	0	0.00185745	0.000618294	0.000173576	0.00017856	0.000193545
Leadbettera	0	0	0	0	0	0	0	0.000412767	0.000123659	3.17e-05	2.8e-05	8.78e-05
Breznakiella	0	0	0	0	0	0	0	0.000711186	0.00023186	7.62e-05	5.68e-05	6.15e-05
Gracilinema	0	0.001291	0	0	0.000854267	0	0	0.000460179	0.000159726	0.000117281	5.32e-05	7.46e-05
Oceanispirochaeta	0	0	0	0	0	0	0	0.000451812	0.000145557	3.64e-05	4.06e-05	2.3e-05
Thiospirochaeta	0	0	0	0	0	0	0	0.000460179	0.00021125	4.93e-05	6.22e-05	7.46e-05
Salinispira	0	0	0	0	0	0	0	0.000582893	0.000159726	4.22e-05	3.88e-05	2.54e-05
Sediminispirochaeta	0	0	0	0	0	0	0	0.00139169	0.000508804	2.23e-05	5.68e-05	2.95e-05
Spirochaeta	0.00370177	0	0.00292827	0.000668201	0	0.00240231	0	0.00220328	0.00054616	0.00048437	0.000288582	0.00023947
Borrelia	0.0167218	0.010626	0.0725561	0.0172396	0.00302876	0.0258094	0.0145028	0.00299535	0.00128038	0.000186477	0.000239884	0.000113174
Borreliella	0.0270612	0.00506471	0.009544	0.00287326	0.25496	0.0188489	0	0.00190486	0.000667242	0.000102034	0.00016864	4.43e-05
Brucepastera	0	0	0	0	0	0	0	0.000446234	0.000123659	2.11e-05	2.98e-05	1.64e-05
Treponema	0.25172	0.165447	0.0946808	0.660784	0.0159981	0.11568	0.00313575	0.00910597	0.00282998	0.000673193	0.000714241	0.000639681
Gemmatirosa	0	0	0	0.00120276	0	0.000615977	0	0.0146058	0.00716963	0.00607046	0.0166864	0.00635991
Gemmatimonas	0.00127647	0.0123142	0.00173527	0	0.000854267	0.00080077	0	0.0534365	0.0344106	0.0135225	0.0196191	0.0350783
Chloroherpeton	0	0	0	0	0	0	0	0.00160086	0.000492059	0.00010438	0.000110924	0.000100873
Prosthecochloris	0	0	0	0	0	0	0	0.00356429	0.000810223	0.000398755	0.000274153	0.000303439
Chlorobaculum	0	0	0	0	0	0	0	0.00683575	0.00163848	0.00166656	0.00066374	0.00105465
Pelodictyon	0	0	0	0	0	0	0.00156788	0.00251564	0.000635039	0.000363571	0.000236277	0.000252592
Chlorobium	0.00370177	0.00158893	0	0	0	0	0	0.00413045	0.000826968	0.000344806	0.000387783	0.000464999
Candidatus_Sulfidibacterium	0	0	0	0	0	0	0	0.00129408	0.000475313	8.56e-05	0.000192088	0.000444497
Rhodocaloribacter	0	0	0	0	0	0	0	0.00449581	0.00124174	0.00141675	0.000849514	0.000921797
Rhodothermus	0	0	0	0	0	0	0	0.00598512	0.00153414	0.00111769	0.000778271	0.000920157
Salinibacter	0	0	0	0	0	0	0.00182919	0.00334676	0.000819239	0.000694303	0.000376059	0.00039119
Aureispira	0	0	0	0	0	0	0	0.00183514	0.000522974	8.21e-05	0.000127157	0.000145979
Saprospira	0	0	0	0.00160368	0	0	0	0.00143074	0.000390298	0.00010438	0.000113629	0.000258333
Haliscomenobacter	0	0	0.00368746	0	0	0.00080077	0.0105832	0.00668793	0.00296137	0.00135225	0.00224012	0.00163611
Anseongella	0	0	0	0	0	0	0	0.00145584	0.000448263	0.000129009	0.000101906	0.000405952
Pseudopedobacter	0	0	0	0	0	0	0	0.00452649	0.00137313	0.000255672	0.000466241	0.00183293
Olivibacter	0	0	0	0	0	0	0	0.00382367	0.00105883	0.000192341	0.000313833	0.000424814
Solitalea	0.00153177	0	0	0	0	0.000615977	0	0.0051289	0.00157407	0.000262709	0.000445499	0.00114076
Sphingobacterium	0.00651	0.00705087	0.00780873	0.0023387	0.00504794	0.00209432	0.0731675	0.0520476	0.012961	0.00269746	0.00409967	0.00633039
Pedobacter	0.0335712	0.0294945	0.0210402	0.00474423	0.0219003	0.00868527	0.00313575	0.0411902	0.0123002	0.00249809	0.00405278	0.00591705
Mucilaginibacter	0.0377835	0.531298	0.0929456	0.00835251	0.051023	0.0177401	0.0159401	0.0327592	0.0104054	0.00221661	0.00391841	0.00684213
Alkalitalea	0	0	0	0	0	0	0	0.00129966	0.000494635	5.63e-05	9.65e-05	0.000328862
Alkaliflexus	0	0	0	0	0	0	0	0.00207778	0.000541007	0.00017123	0.000163229	0.000435475
Labilibaculum	0	0	0	0	0.00132023	0	0	0.0021977	0.000698157	0.000148947	0.000160524	0.000209947
Maribellus	0	0	0	0	0	0	0	0.00124109	0.000450839	6.92e-05	0.000104611	0.000240291
Draconibacterium	0	0.00139031	0.0105201	0	0	0.00104716	0.00130656	0.00309296	0.00106656	0.000134873	0.000287681	0.000579814
Tenuifilum	0	0	0	0	0	0	0	0.00109885	0.000386434	5.86e-05	0.000128058	0.000227989
Salinivirga	0	0	0	0	0	0	0	0.00122436	0.0003684	4.69e-05	9.29e-05	0.000205026
Coprobacter	0	0	0	0	0	0	0	0.00125503	0.000280808	3.99e-05	9.56e-05	0.000266534
Barnesiella	0	0	0	0	0	0	0	0.0022228	0.000623446	0.000440976	0.000213731	0.000927538
Sodaliphilus	0	0	0	0	0	0	0	0.00147257	0.000541007	0.000144256	0.00016864	0.000320661
Duncaniella	0	0	0	0	0	0	0	0.00122993	0.000325892	9.62e-05	8.66e-05	0.000209127
Muribaculum	0	0	0	0	0	0	0	0.00148373	0.000401891	0.000143083	0.000106415	0.000378068
Paludibacter	0	0	0.00195218	0	0	0	0	0.0012383	0.000704597	0.000139564	0.000128058	0.000185344
Petrimonas	0	0	0	0	0	0	0	0.00105423	0.000400603	7.39e-05	9.56e-05	0.000381349
Dysgonomonas	0	0	0	0	0	0	0	0.00131918	0.0003684	4.93e-05	0.000117237	0.000121375
Proteiniphilum	0	0.001291	0	0	0	0.0689278	0.00653281	0.00162875	0.000568058	0.000134873	0.000211928	0.000452698
Odoribacter	0	0	0	0	0	0	0	0.001163	0.000288537	4.22e-05	0.000100102	0.00023373
Butyricimonas	0	0.00139031	0	0	0	0.0078229	0	0.0018686	0.000517821	0.000159502	0.000194793	0.000455978
Tannerella	0	0	0	0	0.00232982	0.0183561	0.00143722	0.00208057	0.000452127	0.000144256	0.000177659	0.000321481
Parabacteroides	0	0.00446886	0	0	0	0.0580866	0	0.0079597	0.0023624	0.000387027	0.000712438	0.00200762
Alistipes	0	0.0135059	0	0.00547925	0.00163087	0.000985563	0.033448	0.0171772	0.00447619	0.00262123	0.00193981	0.00350185
Porphyromonas	0	0.0381343	0.0105201	0.00180414	0	0.0026487	0.00261312	0.0042197	0.00119022	0.00029203	0.000466241	0.000922617
Phocaeicola	0	0.00446886	0.00227755	0.00447695	0	0	0.0405034	0.00438425	0.00151353	0.00070955	0.000422954	0.000724972
Bacteroides	0.0251465	0.0592869	0.0215825	0.250041	0.0137459	0.0979403	0.0184225	0.0288351	0.00828643	0.00215445	0.00237089	0.00479187
Paraprevotella	0	0	0	0	0	0	0	0.00102076	0.00025247	3.75e-05	7.03e-05	0.00023373
Pseudoprevotella	0	0	0	0	0	0.000862367	0	0.000850634	0.00025247	3.52e-05	8.12e-05	0.000127116
Prevotella	0.0612706	0.0886821	0.091861	0.00481105	0.025162	0.0110876	0.00979922	0.0206941	0.00674198	0.00158095	0.00175765	0.00279081
Microscilla	0	0	0	0	0	0	0	3.35e-05	0	0	0	0
Mangrovivirga	0	0	0	0	0	0	0	0.00162318	0.000494635	8.44e-05	0.000150604	0.000401851
Marivirga	0	0	0	0	0	0	0	0.00359497	0.00126106	0.000170057	0.00045091	0.00142862
Reichenbachiella	0	0	0	0	0	0.00153994	0	0.00277223	0.00108459	0.000273265	0.000534779	0.00140074
Candidatus_Amoebophilus	0	0	0	0	0	0	0	0.000527114	0.000200946	1.99e-05	5.59e-05	0.000902935
Candidatus_Cardinium	0	0.00268132	0.00325364	0	0	0	0	0.00140285	0.000340062	0.000103207	0.000110022	0.000261613
Chryseolinea	0	0	0	0	0	0	0	0.00439262	0.00210993	0.000514863	0.00130583	0.00769176
Fulvivirga	0	0.00675294	0.00271136	0.00106912	0	0.00190953	0	0.0063923	0.00209189	0.000356534	0.000973966	0.00251198
Bernardetia	0	0.0125128	0	0	0	0.0025871	0	0.00286426	0.000828256	0.000182958	0.000269644	0.000287857
Aquiflexum	0	0	0	0	0	0	0	0.00380694	0.00134994	0.000158329	0.000332772	0.00078894
Echinicola	0	0	0	0.000935481	0	0.000677574	0	0.0142098	0.0041722	0.000566467	0.00120213	0.00293843
Mongoliitalea	0	0	0.00130145	0	0	0	0	0.00367585	0.00119666	0.000140737	0.000229964	0.000412513
Belliella	0	0	0.00151836	0	0	0	0	0.00464362	0.00142079	0.000184131	0.00030211	0.00143682
Cyclobacterium	0	0.0173789	0.00260291	0	0	0.000923965	0.00953791	0.00424759	0.00124818	0.000132527	0.000239884	0.000640502
Algoriphagus	0	0.0830215	0	0	0	0	0	0.0315571	0.00964667	0.000585232	0.00122106	0.00299666
Arcticibacterium	0	0	0	0	0	0	0	0.00182119	0.000647921	7.86e-05	0.000174051	0.000346084
Marinilongibacter	0	0	0	0	0	0	0	0.00184629	0.000578362	0.000109071	0.00016864	0.000353465
Leadbetterella	0	0	0	0	0	0	0	0.00286426	0.0012894	0.000234562	0.000397703	0.00184359
Larkinella	0	0	0	0	0	0	0.00156788	0.00192439	0.00066209	0.000213451	0.000246197	0.000575713
Dyadobacter	0	0.00585917	0.00867637	0.00227188	0.00248514	0.00400385	0.00548756	0.0120902	0.00385274	0.000769363	0.00152949	0.00324925
Emticicia	0	0.00327716	0	0	0.000776606	0	0	0.00263836	0.000913272	0.000113763	0.000316539	0.000667565
Fibrella	0.00178706	0	0.00618191	0	0	0.000862367	0	0.00392965	0.00162817	0.000713068	0.000744002	0.00142616
Runella	0.0102118	0.00466748	0.0395859	0.00394238	0.0813883	0.0596265	0	0.0195925	0.00573339	0.00146953	0.00234022	0.00422108
Rufibacter	0	0.00466748	0.0374168	0	0.00504794	0.000739172	0.00483428	0.00475239	0.00166939	0.000306103	0.000679972	0.0022315
Pontibacter	0	0.00526333	0.00249446	0.00153686	0.00170853	0.00135515	0.00130656	0.010969	0.00392488	0.00162082	0.00189743	0.00596052
Nibribacter	0	0.0717004	0	0	0	0	0	0.00179609	0.000623446	0.000132527	0.00027235	0.000773358
Adhaeribacter	0.00753118	0.0304876	0.00303673	0	0	0.0027103	0	0.00434242	0.00149807	0.000322523	0.000590692	0.00180177
Hymenobacter	0.0154453	0.0983149	0.0589993	0.0362165	0.04714	0.0310452	0.192718	0.0614715	0.0571767	0.0153016	0.0252501	0.0243612
Flammeovirga	0.0299971	0.0298917	0.00780873	0.01597	0.00302876	0.00153994	0.00235181	0.00586798	0.00183685	0.000378818	0.00078278	0.000811903
Aquirufa	0	0	0	0	0.000931927	0	0	0.0196678	0.00350109	0.00043394	0.00532525	0.00128018
Cytophaga	0	0	0	0.000668201	0	0	0	0.00200526	0.000601548	8.91e-05	0.000180364	0.000501084
Spirosoma	0.0155729	0.0491575	0.0198472	0.00360829	0.0205024	0.00930125	0.0403728	0.0242333	0.0119253	0.0023808	0.00369385	0.00819284
Rhodocytophaga	0.0177429	0.00953357	0	0	0	0.00123195	0	0.00269693	0.000915848	0.000154811	0.000344495	0.000930819
Sediminibacterium	0	0	0	0	0	0	0	0.0225822	0.00591888	0.000808066	0.00156105	0.00118833
Pseudobacter	0	0	0	0	0	0.000923965	0	0.00584567	0.00181237	0.000250981	0.000328262	0.000560951
Arachidicoccus	0	0	0	0.00113594	0.00271812	0	0	0.0262971	0.00698543	0.000837386	0.00170714	0.001705
Panacibacter	0	0	0.002386	0	0	0	0	0.00925657	0.00272178	0.000299066	0.000685383	0.00062902
Niastella	0	0	0.00281982	0.000735021	0	0	0	0.00770312	0.00259683	0.000412829	0.000563638	0.000868491
Phnomibacter	0	0	0.00303673	0	0	0	0	0.0147397	0.00452771	0.00136632	0.00182528	0.00306883
Flavihumibacter	0	0.00109239	0	0.00113594	0	0	0	0.014458	0.00489225	0.0007764	0.00114351	0.00249722
Ferruginibacter	0	0.001291	0	0	0	0	0.00130656	0.0178717	0.00548221	0.000514863	0.00124181	0.000741374
Niabella	0	0.00198616	0	0.000801841	0	0.000862367	0	0.0108379	0.00337357	0.000508999	0.000685383	0.000980845
Filimonas	0	0.00198616	0.00390436	0.00140322	0	0.00166314	0.00156788	0.00841988	0.00260585	0.000239253	0.000585281	0.000755316
Pseudocnuella	0	0.00287993	0.00303673	0	0.00163087	0.00135515	0.00156788	0.00636999	0.00269344	0.000328387	0.000826969	0.000969363
Lacibacter	0	0.00337647	0.002386	0	0	0	0	0.0111754	0.00364149	0.000334251	0.00139151	0.000738094
Paraflavitalea	0.00178706	0	0	0	0	0	0	0.00704771	0.00230958	0.000288511	0.000519448	0.000871771
Flavisolibacter	0.0386771	0.00258201	0.00553118	0.00160368	0.00100959	0.00203272	0.00248247	0.0146616	0.0047351	0.00044684	0.00127607	0.00117521
Chitinophaga	0.101607	0.203581	0.467439	0.0373524	0.0114161	0.021436	0.590305	0.0313563	0.00982315	0.00153521	0.00239614	0.00514534
Parvicella	0	0	0	0	0	0	0	0.00205826	0.000574498	8.68e-05	0.000251608	0.000212407
Candidatus_Walczuchella	0	0	0	0	0	0	0	0.000237062	4.51e-05	0	1.26e-05	1.07e-05
Croceimicrobium	0	0	0	0	0	0	0	0.00193833	0.000566769	5.86e-05	0.000205615	0.000382989
Owenweeksia	0	0	0	0	0	0	0	0.0021224	0.000471449	6.1e-05	0.000133469	0.000482221
Ichthyobacterium	0	0	0	0	0.00139789	0	0	0.000658195	0.000198369	3.64e-05	4.69e-05	9.27e-05
Candidatus_Sulcia	0	0	0.00108455	0	0.0167747	0	0.00339706	0.00216424	0.000609277	7.39e-05	0.000145193	8.12e-05
Crocinitomix	0	0	0	0	0.00170853	0.00178633	0	0.00339975	0.000826968	6.1e-05	0.000216437	0.000152539
Fluviicola	0	0.0011917	0.001193	0	0	0	0	0.0117722	0.00252341	0.000269746	0.000995609	0.000744655
Blattabacterium	0.00382941	0.00238339	0.00195218	0.000935481	0.00163087	0	0.00195984	0.0196427	0.00566125	0.00080572	0.00119852	0.000998887
Bergeyella	0	0	0	0	0	0	0	0.000683296	0.000213827	2.58e-05	5.05e-05	0.000146799
Cruoricaptor	0	0	0	0	0	0	0	0.00086179	0.000340062	0.00011259	0.000144291	0.000301798
Empedobacter	0	0	0	0	0	0	0	0.0094769	0.00263548	0.000372953	0.000682678	0.000759417
Riemerella	0	0	0	0	0	0.000677574	0	0.00456274	0.00167326	0.000326041	0.000505019	0.00275719
Ornithobacterium	0	0	0	0	0	0.00110876	0	0.00873224	0.0025247	0.000160675	0.00048067	0.000762697
Weeksella	0	0	0	0	0.00124257	0	0	0.00220049	0.000521685	7.04e-05	0.000170444	0.000262433
Faecalibacter	0	0	0	0	0.00264046	0	0	0.00218934	0.000565481	7.62e-05	0.00013888	7.38e-05
Apibacter	0	0	0	0.0016705	0	0.00905486	0	0.00299814	0.00100215	0.000194686	0.000267841	0.000278835
Kaistella	0	0.00824257	0.0180035	0	0.00132023	0.0128739	0.0201211	0.0129882	0.00432162	0.000676711	0.00106595	0.00123262
Cloacibacterium	0.00191471	0.00139031	0.02386	0.00554607	0.00147555	0	0	0.0237675	0.0115879	0.00101917	0.00150153	0.00194611
Elizabethkingia	0.0405918	0.00407163	0.00921864	0.00487787	0.00170853	0.00110876	0.00143722	0.012489	0.00324604	0.00163959	0.00121836	0.00147537
Epilithonimonas	0.00574412	0.0062564	0.00314518	0.00394238	0.00147555	0	0	0.0082386	0.00568444	0.000564121	0.000811638	0.00125476
Chryseobacterium	0.0276994	0.110431	0.123313	0.0521865	0.037976	0.0556227	0.131832	0.113352	0.0465846	0.0143012	0.0114423	0.00991096
Muriicola	0	0	0	0	0	0	0	0.00102913	0.000265351	3.17e-05	8.39e-05	0.000145979
Psychroserpens	0	0	0	0	0	0	0	0.00294793	0.000887509	0.000123145	0.00020291	0.000112354
Pukyongia	0	0	0	0	0	0	0	0.00116021	0.0003684	6.92e-05	0.000112728	0.000249312
Gilvibacter	0	0	0	0	0	0	0	0.00129129	0.0003684	3.64e-05	0.000111826	0.000155
Sinomicrobium	0	0	0	0	0	0	0	0.00121878	0.000350367	6.8e-05	0.000112728	0.000300978
Zhouia	0	0	0	0	0	0	0	0.00170963	0.000453416	0.00010438	0.000157819	0.000215687
Robiginitalea	0	0	0	0	0	0	0	0.00143074	0.000336197	7.98e-05	9.83e-05	0.000450237
Euzebyella	0	0	0	0	0	0	0	0.00221165	0.000565481	7.04e-05	0.000159622	0.00023291
Constantimarinum	0	0	0	0	0	0	0	0.00137217	0.000370976	5.39e-05	7.49e-05	0.000225529
Aggregatimonas	0	0	0	0	0	0	0	0.00141679	0.000450839	8.09e-05	0.000116335	0.000100873
Rasiella	0	0	0	0	0	0	0	0.00149767	0.000435382	0.000117281	0.000171346	0.000135317
Galbibacter	0	0	0	0	0	0	0	0.00180446	0.0005526	6.8e-05	0.000146095	0.000278835
Sediminicola	0	0	0	0	0	0	0	0.00167896	0.000490771	4.81e-05	0.000128058	0.000168942
Candidatus_Arcticimaribacter	0	0	0	0	0	0	0	0.00184072	0.000607989	5.98e-05	0.000179462	0.000109074
Amniculibacterium	0	0	0	0	0	0	0	0.0037902	0.00117734	0.000287338	0.000349906	0.000892274
Gillisia	0	0	0	0	0	0	0	0.00244034	0.000548736	8.8e-05	0.000149702	0.000100873
Siansivirga	0	0	0	0	0	0	0	0.00233994	0.000647921	7.04e-05	0.000153309	0.000214047
Changchengzhania	0	0	0	0	0	0	0	0.00218655	0.000579651	7.51e-05	0.000146997	0.000173862
Sabulilitoribacter	0	0	0	0	0	0	0	0.00237341	0.000566769	8.68e-05	0.000172248	0.000121375
Marixanthomonas	0	0	0	0	0	0	0	0.00269135	0.000734224	8.8e-05	0.00018848	0.00015336
Bizionia	0	0	0	0	0	0	0	0.00246823	0.000830832	9.85e-05	0.000177659	0.000279656
Aegicerativicinus	0	0	0	0	0	0	0	0.00231205	0.000686564	7.27e-05	0.000145193	0.000142698
Wenyingzhuangia	0	0	0	0	0	0	0	0.00254353	0.000683988	7.04e-05	0.00023808	0.000162381
Leeuwenhoekiella	0	0	0	0	0	0	0	0.00306507	0.000859171	8.68e-05	0.000214633	0.000297698
Tamlana	0	0	0	0	0	0	0	0.00318221	0.000960932	0.000105553	0.00023808	0.000220608
Zunongwangia	0	0	0	0	0	0	0	0.00546637	0.00153157	0.000320177	0.000634881	0.00102103
Salegentibacter	0	0	0	0	0	0	0	0.00738517	0.00203651	0.000242772	0.000516743	0.000487962
Zobellia	0	0	0	0	0	0.000677574	0	0.00169569	0.000493347	8.33e-05	0.000116335	0.000111534
Oceanihabitans	0	0	0	0	0	0.00104716	0	0.00238178	0.000781884	0.000164193	0.000263331	0.000542089
Mesoflavibacter	0	0	0	0	0	0.00117036	0	0.00456553	0.00117476	0.000199378	0.000413935	0.000346084
Psychroflexus	0	0	0	0	0	0.000985563	0	0.00406073	0.00130743	0.000144256	0.000326459	0.000264894
Mariniflexile	0	0	0	0	0.00240748	0	0	0.00231205	0.000718767	0.000126663	0.000240786	0.000328862
Abyssalbus	0	0	0.00162682	0	0	0	0	0.00195227	0.000522974	5.63e-05	0.000114531	0.000152539
Dokdonia	0	0	0.00173527	0	0	0	0.00143722	0.00517632	0.00156506	0.000184131	0.000415739	0.000442036
Arenibacter	0	0	0.00498891	0	0	0	0	0.00327145	0.000996999	0.000103207	0.000239884	0.000208307
Urechidicola	0	0	0.00943555	0.00173732	0	0	0	0.00633931	0.00148906	0.00011259	0.000274153	0.000143518
Muricauda	0	0.00109239	0.00292827	0.00113594	0	0.00135515	0.00966856	0.0140759	0.00421986	0.000752944	0.00105693	0.00188788
Salinimicrobium	0	0.00109239	0	0	0	0	0	0.00141958	0.00038901	5.75e-05	9.56e-05	0.000214047
Antarcticibacterium	0	0.0011917	0	0	0.00310642	0	0	0.00446792	0.00138472	0.000309622	0.000598808	0.002521
Aureibaculum	0	0.001291	0	0	0	0	0	0.00284195	0.000790901	0.000114935	0.000247099	0.00015828
Aequorivita	0	0.00139031	0.00585655	0	0	0.0109028	0	0.00501177	0.0014517	0.000204069	0.000458125	0.000485502
Algibacter	0	0.00168824	0	0.00173732	0	0.00197112	0	0.00703376	0.00188064	0.000277956	0.000575361	0.000375608
Gramella	0	0.00158893	0.00206064	0	0.00124257	0.000739172	0.00130656	0.0115547	0.00338001	0.000467951	0.0008423	0.0012851
Lutibacter	0	0.00168824	0.00542273	0	0.00108725	0.00560539	0	0.00707839	0.00200173	0.000279129	0.000488786	0.000438756
Kordia	0	0.00178754	0	0	0.00139789	0.00344947	0	0.00909202	0.00235982	0.000256845	0.000572656	0.000446137
Lacinutrix	0	0.00327716	0.001193	0	0	0	0	0.00955778	0.00273209	0.000361225	0.000740394	0.000464999
Costertonia	0	0.0036744	0	0	0	0	0	0.00191881	0.000655649	8.33e-05	0.000115433	0.000135317
Flavivirga	0	0.00456817	0	0	0	0	0	0.00178772	0.000461144	5.63e-05	0.000121746	0.000118915
Nonlabens	0	0.00635571	0.00325364	0.00374193	0.00372771	0.00338787	0.00143722	0.0128097	0.00349336	0.000676711	0.000950518	0.000973464
Croceibacter	0	0.00873911	0	0	0	0	0	0.00161481	0.000426365	4.93e-05	0.00011904	6.72e-05
Tenacibaculum	0.00127647	0.00645502	0.00368746	0.00648155	0.00108725	0.00400385	0.00548756	0.0171772	0.00479564	0.000677884	0.00137978	0.00116455
Capnocytophaga	0.00140412	0.0147969	0.0293912	0.00153686	0.114938	0.00289509	0.0425939	0.0173223	0.00527224	0.000754117	0.00152678	0.00217246
Olleya	0.00204235	0.00427024	0.00791718	0	0	0	0.0020905	0.00562534	0.00133191	0.000215797	0.000372452	0.000278835
Seonamhaeicola	0.00165941	0.00635571	0	0.0475091	0	0	0.0316188	0.00387666	0.00101374	0.000145428	0.000303913	0.000280476
Formosa	0.00178706	0.00188685	0.00206064	0.000668201	0.000931927	0.0129355	0	0.011722	0.0033375	0.000437458	0.000854024	0.00115061
Myroides	0.00204235	0.00665364	0.0309096	0.0026728	0	0.00603657	0	0.026629	0.00824649	0.00165601	0.00263782	0.00523391
Winogradskyella	0.00217	0.00297924	0.0126892	0.0110921	0.00186385	0.00240231	0.00261312	0.0224874	0.00624219	0.000706031	0.00166656	0.00120965
Maribacter	0.0024253	0.00109239	0.00629037	0.003341	0.000854267	0.00412704	0.00235181	0.0117136	0.00322801	0.000364744	0.000824264	0.001085
Aquimarina	0.00446765	0.00655433	0.0254868	0.00307372	0	0.00357267	0.00274378	0.00900556	0.00269988	0.00035888	0.000688089	0.000528147
Cellulophaga	0.00740353	0.00109239	0.00140991	0.00988937	0.00163087	0.00117036	0	0.0123551	0.00343411	0.000493753	0.00105062	0.000726613
Polaribacter	0.0134029	0.018372	0.020281	0.00935481	0.00232982	0.0668951	0.0576194	0.0443836	0.0132508	0.00218143	0.00424216	0.00294417
Flagellimonas	0.0398259	0	0	0	0	0	0	0.00339975	0.000783172	0.000125491	0.000220044	0.000221428
Flavobacterium	0.0513141	0.146181	0.117022	0.055728	0.0573912	0.0549451	0.0996907	0.835451	0.29714	0.0282049	0.0777261	0.0668065
Xianfuyuplasma	0	0	0	0	0	0.000985563	0	0.000421133	0.000114642	1.41e-05	2.53e-05	1.89e-05
Metamycoplasma	0	0	0	0	0	0.000615977	0	0.0026021	0.000985406	0.000145428	0.000183069	0.000116455
Malacoplasma	0	0.0011917	0	0	0	0.000677574	0	0.00105981	0.000298842	7.86e-05	5.05e-05	2.62e-05
Haploplasma	0	0	0	0	0	0	0	0.000273318	0.000162302	1.52e-05	3.43e-05	0
Paracholeplasma	0	0	0	0	0	0	0	0.000401611	0.000202234	5.39e-05	6.31e-05	6.15e-05
Alteracholeplasma	0	0	0	0	0	0	0	0.000437867	0.000171319	6.33e-05	4.24e-05	4.02e-05
Mariniplasma	0	0	0	0	0	0	0	0.000845056	0.000208674	1.64e-05	5.23e-05	1.39e-05
Acholeplasma	0	0	0	0	0	0	0.00849266	0.000761387	0.000237013	3.17e-05	5.41e-05	1.8e-05
Candidatus_Phytoplasma	0	0	0	0.000668201	0	0	0	0.00400774	0.00107815	8.33e-05	0.00017856	3.44e-05
Williamsoniiplasma	0	0	0	0	0	0	0	0.000359776	0.000101761	3.52e-05	2.34e-05	0
Entomoplasma	0	0	0	0	0	0	0	0.000527114	0.00017776	0	3.52e-05	0
Mesoplasma	0	0.00109239	0	0.00147004	0	0	0	0.0025017	0.000953203	0.000130182	0.000206517	5.74e-05
Spiroplasma	0.00191471	0.0220464	0.001193	0.00140322	0.00201918	0.00166314	0.00261312	0.00857048	0.00306828	0.000477334	0.000628569	0.000214047
Candidatus_Hepatoplasma	0	0	0	0	0	0	0	0.000198016	6.7e-05	1.76e-05	1.53e-05	0
Ureaplasma	0	0	0	0	0	0	0	0.000368143	0.000154573	4.34e-05	4.69e-05	1.48e-05
Mesomycoplasma	0	0.00099308	0	0	0	0	0	0.00232042	0.00077802	0.000213451	0.000234473	8.12e-05
Mycoplasmopsis	0.00229765	0.00446886	0.00314518	0.00915435	0.00147555	0.000862367	0.00287444	0.00527672	0.00176471	0.000491407	0.000528467	0.000382989
Mycoplasma	0.00370177	0.0256215	0.00455509	0.0206474	0.00442665	0.00498941	0.0458604	0.0115937	0.00384244	0.000533628	0.000955929	0.000308359
Phototrophicus	0	0	0	0	0	0	0	0.0008339	0.000246029	0.000343633	9.38e-05	0.000283756
Dehalococcoides	0	0	0	0	0	0	0	0.000981715	0.000280808	0.000220488	0.000114531	0.000123836
Dehalogenimonas	0	0	0	0	0	0	0	0.00158692	0.000387722	0.000174749	0.000183069	0.000126296
Tepidiforma	0	0	0	0	0	0	0	0.00331329	0.000945474	0.00141675	0.000532074	0.000379708
Thermobaculum	0	0	0	0	0	0	0.00130656	0.000736286	0.000193217	7.04e-05	7.12e-05	5e-05
Caldilinea	0	0	0	0	0	0.00147834	0	0.00320731	0.000807646	0.000731833	0.000422954	0.000429735
Ktedonosporobacter	0	0	0	0.00160368	0	0.000985563	0	0.00121878	0.000372264	0.000198205	0.000192088	0.000135317
Anaerolinea	0	0	0	0	0	0	0	0.000970559	0.000253758	0.000315486	0.000117237	0.000133677
Pelolinea	0	0	0	0	0	0	0	0.00096777	0.000265351	0.000235735	0.000101004	0.000135317
Brevefilum	0	0	0	0.00280644	0	0	0	0.000923147	0.000215115	0.000125491	9.29e-05	7.3e-05
Thermomicrobium	0	0	0	0	0	0	0	0.00109327	0.00027952	0.000212279	0.000117237	0.000137778
Sphaerobacter	0.00255294	0.00258201	0.0270052	0	0	0	0.0601019	0.00302602	0.000865611	0.00123614	0.000650212	0.000505184
Candidatus_Promineofilum	0.00370177	0	0	0	0.00170853	0	0	0.00347784	0.00123916	0.00177329	0.000753922	0.0009464
Roseiflexus	0	0.00178754	0.00227755	0	0	0	0	0.00538549	0.00126364	0.00193045	0.000848613	0.000807803
Chloroflexus	0.00663765	0	0.021474	0.0853292	0	0.00221752	0	0.00274992	0.000738088	0.00103559	0.000436481	0.000558491
Truepera	0	0	0	0	0	0.00117036	0	0.0026523	0.000826968	0.000648564	0.00034179	0.00039037
Marinithermus	0	0	0	0	0	0	0	0.00194112	0.000480466	0.00032956	0.000276859	0.000174682
Thermus	0	0.0024827	0	0.00106912	0.00497028	0	0	0.00670467	0.00176729	0.00175452	0.00110834	0.000929178
Oceanithermus	0.00140412	0	0	0	0	0	0	0.00248497	0.00066209	0.000619243	0.000384175	0.000333782
Meiothermus	0.00536118	0.00109239	0.00206064	0	0	0.00209432	0.00587953	0.00486395	0.00137313	0.00228932	0.000709732	0.000871771
Deinococcus	0.0531012	0.014201	0.154765	0.00681565	0.00411601	0.00911646	0.00862331	0.0630194	0.0906303	0.0564966	0.165904	0.00683147
Thermostichus	0	0	0	0	0	0	0	0.00157019	0.000839849	0.000232216	0.000213731	0.000226349
Anthocerotibacter	0	0	0	0	0	0	0	0.00147257	0.00173766	0.000662637	0.000655623	0.000454338
Gloeobacter	0	0	0	0	0	0.000615977	0	0.00944622	0.00264707	0.00154342	0.00112728	0.000923438
Pleurocapsa	0	0	0	0.0010023	0.00108725	0.0052974	0.00248247	0.00519863	0.00418894	0.00114583	0.00112908	0.00118751
Stanieria	0	0.00387301	0.00162682	0.00360829	0	0.00548219	0.00470363	0.0094518	0.00512153	0.0021005	0.00180094	0.0018682
Gloeomargarita	0.00153177	0.0011917	0	0	0	0	0	0.00664331	0.00324218	0.00288628	0.00351169	0.00183047
Acaryochloris	0	0.0011917	0	0	0	0.00123195	0.00235181	0.00552494	0.00291371	0.000989851	0.00133109	0.000850448
Synechocystis	0.00191471	0.00278063	0.00195218	0.0113594	0.00116491	0.00141675	0.00143722	0.0061413	0.00441565	0.00242068	0.00188661	0.00136629
Chamaesiphon	0.00548882	0.00317786	0.00195218	0.00113594	0.000776606	0.00369586	0	0.0031348	0.00243196	0.000782264	0.000888293	0.000604417
Dactylococcopsis	0	1.2634	0.00661573	0.00260598	0	0.00726852	0.00313575	0.00269414	0.00273853	0.00110361	0.000569048	0.00107106
Synechococcus	0.0259124	0.0557118	0.0171358	0.0577326	0.3685	0.0513725	0.037629	0.593285	0.148373	0.177383	0.162264	0.0165235
Parasynechococcus	0	0	0	0	0	0	0	0.00426154	0.00111164	0.00138743	0.000803522	7.79e-05
Cyanobium	0.00178706	0.00844118	0.00184373	0.00126958	0	0	0.0139802	0.10414	0.0270542	0.0705234	0.0253195	0.00254642
Prochlorococcus	0.113861	0.0696149	0.022667	1.34576	0.210926	0.0750876	0.00992988	0.0202172	0.00541522	0.000981642	0.00127878	0.000362486
Thermoleptolyngbya	0	0.00168824	0.00542273	0.00160368	0	0.000615977	0.00274378	0.00489184	0.0038038	0.00163138	0.000893704	0.00110878
Pseudanabaena	0.0125094	0.114899	0.0239685	0.000801841	0.0360345	0.00289509	0.00287444	0.157027	0.368417	0.333347	0.346933	0.345739
Halomicronema	0.0142965	0	0	0.00126958	0	0.00628296	0	0.00228974	0.00123272	0.000421039	0.000435579	0.000421534
Thermosynechococcus	0.0603771	0.00258201	0.00271136	0.00213824	0	0.00960924	0	0.00711465	0.00419796	0.00214859	0.00177208	0.00171976
Leptodesmis	0	0.00178754	0.00108455	0	0	0.00369586	0.00274378	0.00484164	0.00431389	0.00162317	0.0011868	0.00113995
Leptothermofonsia	0	0.00655433	0.00140991	0.000868661	0	0.00209432	0.299595	0.00483885	0.00498499	0.00344102	0.00126796	0.00287283
Kovacikia	0	0.00695156	0.00444664	0	0.00365005	0.00708373	0.00574888	0.00561139	0.00492961	0.00234093	0.00161155	0.00130069
Leptolyngbya	0.130455	0.00635571	0.00184373	0	0.00636817	0.00548219	0.00940725	0.0180446	0.0123942	0.00539492	0.00729392	0.00475907
Rivularia	0	0.00139031	0.001193	0	0	0.0147218	0.00405034	0.00827764	0.00493347	0.00118806	0.00138159	0.00114569
Tolypothrix	0.00191471	0.0349564	0.0116046	0.00273962	0.00660115	0.0743484	0.0201211	0.0216424	0.0197699	0.00450476	0.00349004	0.00230531
Fischerella	0.00217	0.0115197	0.001193	0.0130299	0.00994056	0.042564	0.0364531	0.0128962	0.0107351	0.00262592	0.00249083	0.00200762
Brasilonema	0.00382941	0.00754741	0	0	0.0069118	0.13416	0.00966856	0.0076055	0.00724048	0.00221309	0.00394727	0.00162709
Scytonema	0.0067653	0.0221457	0.00520582	0.00775113	0.0047373	0.084204	0.0278298	0.016031	0.0151379	0.00363454	0.00265947	0.00230449
Cylindrospermopsis	0	0.00158893	0	0	0.00365005	0.00585178	0.0020905	0.0120344	0.0118468	0.00678822	0.00424667	0.0134924
Anabaenopsis	0.00140412	0.00695156	0	0	0.00116491	0.0194649	0.00601019	0.00921195	0.00741437	0.00545474	0.00169722	0.00270142
Nodularia	0.00165941	0.00724949	0.00639882	0.00106912	0.00163087	0.026179	0.00496494	0.012793	0.0111834	0.00271505	0.00312932	0.00148849
Sphaerospermopsis	0.0024253	0.00963288	0.0342716	0.000935481	0.00636817	0.0461367	0.0108445	0.0499057	0.0319233	0.0130229	0.00710183	0.011064
Dolichospermum	0.0179982	0.0208547	0.0186542	0.00547925	0.00893097	0.0514957	0.0381516	0.203424	0.138229	0.0238596	0.0205714	0.0316404
Calothrix	0.0574412	0.276076	0.0337294	0.00988937	0.832677	0.640616	0.0584034	0.0760495	0.0628212	0.0172743	0.0163184	0.0113232
Richelia	0	0.00158893	0	0	0.000854267	0.00991722	0.00248247	0.0103638	0.00768488	0.00214976	0.00137978	0.00264894
Trichormus	0	0.00546194	0.00195218	0	0	0.00862367	0.0118897	0.00941275	0.00592918	0.00115639	0.000881078	0.0011424
Cylindrospermum	0	0.0113211	0	0	0.000776606	0.0361578	0.00718609	0.0101992	0.00864195	0.00173576	0.0011877	0.000714311
Anabaena	0.00612706	0.010626	0.00390436	0	0.00644583	0.187011	0.0261313	0.134316	0.0902065	0.0139787	0.0100589	0.00841837
Nostoc	0.154581	0.224933	0.239793	0.0641473	0.26459	0.772004	0.14333	0.14622	0.126902	0.0335588	0.0271394	0.0237223
Chroococcidiopsis	0.334946	0.23397	0.0354646	0.00260598	0.0243078	0.0965236	0.189713	0.0188088	0.037761	0.00645632	0.00258191	0.00370605
Limnospira	0	0	0	0	0	0.00388065	0	0.00966376	0.0119086	0.00555325	0.0105513	0.00476481
Crinalium	0	0.00764672	0.00151836	0	0.00893097	0.00991722	0.00797003	0.0149461	0.0133809	0.00438279	0.00401671	0.00204042
Koinonema	0	0.00983149	0.008351	0	0.00147555	0.0025255	0.00182919	0.0106538	0.00808806	0.000736524	0.000573558	0.000319841
Geitlerinema	0	0	0	0	0	0	0	0.00415556	0.00244226	0.000535974	0.00107497	0.000191084
Allocoleopsis	0	0.0155914	0.00422973	0	0	0.0241463	0.00614084	0.0147397	0.0134852	0.00138392	0.00278662	0.000731533
Phormidium	0	0.00327716	0	0.00147004	0	0	0.0109751	0.00377347	0.00276171	0.00070955	0.000608729	0.00055029
Oscillatoria	0.00382941	0.146976	0.10596	0	0.000854267	0.00455823	0.00483428	0.0266625	0.0333479	0.00298597	0.0113079	0.00145733
Moorena	0.00587177	0.00585917	0.00227755	0.00113594	0.0177066	0.00837728	0.00601019	0.00985062	0.00867028	0.00399107	0.00493656	0.00398243
Arthrospira	0	0	0	0	0	0	0	0.00486395	0.00317262	0.000409311	0.000106415	0.000360026
Oxynema	0	0.00158893	0.00531427	0	0	0.00197112	0.00169853	0.0123161	0.00999317	0.00118571	0.000880176	0.00130561
Microcoleus	0	0.0331689	0.00553118	0.00407602	0	0.00375746	0.0135883	0.0170685	0.0256785	0.00227877	0.0168289	0.00108746
Planktothrix	0.513014	0.0212519	0.266907	0.00207142	0.0543624	0.0674494	0.00979922	0.239664	0.196219	0.217873	0.0985103	0.204417
Cyanobacterium	0	0.0104273	0	0.00487787	0	0.000615977	0.00326641	0.00452928	0.00203908	0.00127484	0.000937893	0.000537168
Chondrocystis	0.00127647	0.0024827	0.008351	0.000935481	0.00132023	0.00425024	0.819737	0.00834458	0.0021885	0.00162317	0.00199212	0.00109648
Geminocystis	0.00191471	0.00317786	0.00563964	0	0.0080767	0.00763811	0.00405034	0.0142209	0.00644571	0.00351374	0.00260265	0.00428423
Gloeocapsa	0.00293588	0.00695156	0	0	0.00178619	0.00769971	0.0122817	0.00426711	0.00372136	0.000606343	0.000641194	0.000576533
Candidatus_Atelocyanobacterium	0	0	0	0	0	0	0	0.00777284	0.00182654	0.000311967	0.000332772	0.000186984
Euhalothece	0	0	0	0	0	0.00123195	0.00156788	0.00239851	0.00117862	0.000474988	0.000378764	0.000189444
Crocosphaera	0	0.00168824	0	0	0	0.00166314	0.0271765	0.00450975	0.00415932	0.00368145	0.00165755	0.00252346
Halothece	0.00127647	0.00158893	0.00314518	0	0	0.00486622	0.00130656	0.00175705	0.00141048	0.00068023	0.00143119	0.000572433
Rippkaea	0.00153177	0.00208547	0	0	0.00683413	0.0027103	0	0.00784256	0.01166	0.0161074	0.00589249	0.010207
Gloeothece	0.00446765	0.00724949	0.00314518	0.0715643	0.00201918	0.00646776	0.0331867	0.0129045	0.0192985	0.0125186	0.011693	0.011356
Microcystis	1.54568	5.47287	2.30802	0.116868	17.7545	22.7521	9.85161	35.6872	80.0219	82.2833	91.2916	93.9405
Egicoccus	0	0	0	0	0	0	0	0.00670188	0.00152255	0.00113997	0.000715143	0.000482221
Euzebya	0	0	0	0	0	0	0	0.00686364	0.00148004	0.00126312	0.000754823	0.000569152
Egibacter	0	0.001291	0	0	0	0	0	0.00503966	0.0013113	0.00139682	0.000763842	0.000621639
Coriobacterium	0	0	0	0	0	0	0	0.000686085	0.000170031	7.15e-05	0.000100102	7.87e-05
Collinsella	0	0	0.00281982	0	0	0	0	0.00495041	0.00104208	0.000578195	0.000376961	0.000426454
Lancefieldella	0	0	0	0	0	0	0	0.000529903	0.000153285	2.58e-05	5.14e-05	0
Atopobium	0	0	0	0	0	0	0	0.00059126	0.00010949	6.69e-05	6.31e-05	5.66e-05
Thermophilibacter	0	0	0	0	0	0	0	0.0015172	0.00030013	0.000198205	0.000139782	0.000123016
Parolsenella	0	0	0	0	0	0	0	0.00355314	0.000838561	0.000437458	0.000275957	0.000193545
Olsenella	0	0	0	0.00160368	0	0	0	0.00410535	0.00102534	0.0013628	0.000658329	0.000411692
Parafannyhessea	0	0.00158893	0	0	0	0	0	0.00155066	0.000390298	0.000561776	0.000303913	0.000308359
Phoenicibacter	0	0	0	0	0	0	0	0.000792066	0.000332333	5.75e-05	9.56e-05	2.62e-05
Denitrobacterium	0	0	0	0	0	0	0	0.00145305	0.00039545	0.000134873	9.38e-05	4.84e-05
Xiamenia	0	0	0	0	0	0	0	0.00114347	0.000294978	0.000307276	0.00015872	0.000136957
Arabiibacter	0	0	0	0	0	0	0	0.00142516	0.000385146	0.000611034	0.000258822	0.000268174
Raoultibacter	0	0	0	0	0	0	0	0.00135823	0.000316876	0.000127836	0.000102807	0.000100873
Slackia	0	0	0	0	0	0	0	0.00193275	0.000369688	0.000178267	0.000143389	5.82e-05
Berryella	0	0	0	0	0	0	0	0.00404957	0.000950627	0.00184131	0.000697107	0.000684787
Gordonibacter	0	0	0	0	0	0	0	0.00306786	0.000723919	0.000757635	0.000342692	0.000282936
Adlercreutzia	0	0	0	0	0	0	0	0.00299535	0.00066853	0.000486716	0.00026243	0.000279656
Eggerthella	0	0	0	0	0	0	0	0.00629469	0.0014839	0.00132058	0.000692598	0.000580634
Cryptobacterium	0	0.00228408	0	0	0	0	0	0.0010877	0.000327181	7.27e-05	9.74e-05	3.85e-05
Miltoncostaea	0	0	0	0	0	0	0	0.0290889	0.00646246	0.00395941	0.00419346	0.00150981
Capillimicrobium	0	0	0	0	0.000776606	0	0	0.0115184	0.00274625	0.00303992	0.00248632	0.000936559
Paraconexibacter	0	0.00109239	0	0	0	0	0	0.00897767	0.00198369	0.00187649	0.00210845	0.000652803
Conexibacter	0	0.00287993	0	0.00153686	0	0.000677574	0	0.0343489	0.00765525	0.00676359	0.00655894	0.00256365
Acidimicrobium	0	0	0	0	0	0	0	0.00640067	0.00123916	0.00032135	0.000547405	0.0003141
Ilumatobacter	0	0.0024827	0	0	0	0	0	0.106923	0.0206291	0.00358763	0.00757078	0.00157378
Iamia	0	0	0	0	0	0	0	0.0352302	0.00719797	0.00310677	0.00405368	0.00198875
Actinomarinicola	0	0.00139031	0.00184373	0	0.00163087	0	0	0.0536206	0.0102405	0.00273265	0.00466061	0.00222412
Aquihabitans	0	0.00188685	0	0	0	0	0	0.120595	0.0250267	0.00895792	0.0108146	0.00564806
Baekduia	0	0	0	0	0	0	0	0.0101211	0.00233277	0.00243944	0.00197408	0.000911136
Rubrobacter	0.00293588	0.00774603	0	0.00207142	0.00310642	0	0.0378903	0.0153979	0.00454961	0.00355713	0.00319064	0.00171566
Actinopolyspora	0	0	0	0	0	0	0	0.00274713	0.000683988	0.000647391	0.000367943	0.000248492
Acidothermus	0	0	0	0	0	0	0	0.00299814	0.000801206	0.00023808	0.000280466	0.000146799
Epidermidibacterium	0	0	0	0	0	0	0	0.00868204	0.00214084	0.00163021	0.00100553	0.000736454
Kineococcus	0	0	0	0.00180414	0	0	0	0.00408862	0.00113354	0.00125022	0.00130313	0.000620819
Nakamurella	0	0.00168824	0.001193	0	0.00854267	0	0	0.0138667	0.00358353	0.00374009	0.00194252	0.00118997
Jiangella	0	0.0024827	0.00379591	0	0	0	0	0.0106901	0.00354488	0.00571158	0.00248181	0.00182637
Jatrophihabitans	0	0.00307855	0.00260291	0.00634791	0	0.00153994	0.00261312	0.0071007	0.00196051	0.0016349	0.0010425	0.000642142
Natronoglycomyces	0	0	0	0	0	0	0	0.00190486	0.000526838	0.000290857	0.000259724	0.000122196
Stackebrandtia	0	0.0276076	0	0	0	0	0	0.00449302	0.00127523	0.000620416	0.000572656	0.000506825
Geodermatophilus	0	0	0	0	0	0	0	0.00544406	0.00160112	0.00271857	0.00137888	0.000672486
Modestobacter	0	0.00158893	0	0.000735021	0	0	0	0.00947411	0.00283256	0.00482728	0.00246377	0.00142124
Blastococcus	0.00165941	0.00139031	0	0	0	0	0	0.00872946	0.00254789	0.00296017	0.00225816	0.00115799
Fannyhessea	0	0	0	0	0	0	0	0.000499224	9.53e-05	0	3.43e-05	0
Varibaculum	0	0	0	0	0	0	0	0.00165107	0.000557753	6.8e-05	0.000114531	1.31e-05
Actinotignum	0	0	0	0	0	0	0	0.00127177	0.000356807	0.000250981	0.000126255	9.51e-05
Pauljensenia	0	0	0	0	0	0	0	0.00209172	0.000449551	0.000864361	0.000261528	0.000213227
Mobiluncus	0	0	0	0	0	0	0	0.0016678	0.000534567	0.000119627	0.000160524	0.000130397
Actinobaculum	0	0	0	0	0	0	0	0.00151441	0.000498499	0.000118454	0.000113629	5.82e-05
Nanchangia	0	0	0	0	0	0	0	0.00162875	0.000356807	0.00039641	0.000174953	0.000136957
Changpingibacter	0	0	0	0	0	0	0	0.00307902	0.000776732	0.000269746	0.000316539	8.69e-05
Boudabousia	0	0	0	0	0	0	0	0.00211961	0.000785749	6.57e-05	0.000164131	1.48e-05
Trueperella	0	0	0	0	0	0	0	0.00669351	0.00165265	0.000485543	0.000542896	0.000387909
Flaviflexus	0	0	0	0	0.00124257	0	0	0.00504245	0.00115544	0.000384682	0.00045091	0.000326402
Schaalia	0	0.00109239	0	0.00113594	0	0.000862367	0.00261312	0.0146672	0.00360156	0.00175804	0.00126615	0.000565872
Arcanobacterium	0	0.00158893	0	0	0	0	0	0.0105283	0.00341221	0.000378818	0.000925267	0.000103333
Actinomyces	0.0045953	0.00834187	0.00629037	0.00227188	0.00341707	0.00597497	0.396672	0.0405738	0.01014	0.00915964	0.00473275	0.00366587
Catenulispora	0.00663765	0.00297924	0.00574809	0	0.00132023	0	0	0.00608552	0.00172221	0.00210519	0.00103439	0.000711031
Frankia	0.00842471	0.0303883	0.00585655	0.00648155	0.00799904	0.00246391	0.00182919	0.0316687	0.00800819	0.00865885	0.00474628	0.00320907
Candidatus_Nanopelagicus	0.00536118	0.173988	0.0136653	0.00213824	0.00248514	0	0.0020905	3.18974	2.07739	0.155455	0.480694	0.000298518
Candidatus_Planktophila	0.00625471	1.22536	0.00900173	0.00387557	0.0021745	0.00234071	0.00300509	3.26812	1.28722	0.167313	0.651239	0.0009423
Parascardovia	0	0	0	0	0	0	0	0.000658195	0.000104337	5.16e-05	5.23e-05	1.39e-05
Scardovia	0	0	0	0	0	0	0	0.000951036	0.000367112	3.75e-05	8.21e-05	2.79e-05
Gardnerella	0.00217	0.0149955	0.00498891	0.00487787	0	0.00215592	0	0.00928446	0.00326537	0.000163021	0.00051043	0.000105793
Bifidobacterium	0.0276994	0.0845111	0.0127976	1.23357	0.00862033	0.353817	0.62506	0.0357155	0.00856595	0.00524598	0.00342241	0.00247343
Verrucosispora	0	0	0	0	0	0	0	0.00385714	0.000996999	0.00159619	0.000662838	0.000583914
Polymorphospora	0	0	0	0	0	0	0	0.00440656	0.00124689	0.00177798	0.000807129	0.000636401
Catellatospora	0	0	0	0	0	0	0	0.00697241	0.00191285	0.00252271	0.00135273	0.00104399
Actinocatenispora	0	0	0	0.000801841	0	0.000862367	0	0.00843104	0.00242552	0.00399811	0.0016359	0.00156558
Salinispora	0	0	0	0.00113594	0	0.00197112	0	0.00257421	0.000602837	0.000453877	0.000293092	0.000207486
Plantactinospora	0	0	0.00184373	0	0	0	0.00287444	0.00830274	0.00257236	0.00416816	0.00171707	0.00147865
Phytohabitans	0	0.001291	0	0.00140322	0	0	0	0.00987572	0.00278748	0.0041752	0.00188571	0.00146307
Couchioplanes	0	0.00218478	0	0	0	0	0	0.00461295	0.00135896	0.00359818	0.00460018	0.000910316
Natronosporangium	0	0.00238339	0.0629037	0.00147004	0.000776606	0	0.00483428	0.00301766	0.000881069	0.00117164	0.000655623	0.000439576
Dactylosporangium	0.00127647	0.00764672	0.00184373	0.00273962	0.00372771	0	0.00195984	0.0259346	0.00751614	0.0113493	0.00543707	0.00391846
Actinoplanes	0.00255294	0.00854049	0.00433818	0.00768431	0.00365005	0.00591338	0.00653281	0.042766	0.0130344	0.0207787	0.0125055	0.00607943
Micromonospora	0.0386771	0.0156907	0.00704955	0.0292672	0.0201918	0.0255014	0.0120204	0.090778	0.0263973	0.0429542	0.0196065	0.0148021
Prauserella	0	0	0	0.000735021	0	0	0	0.00326309	0.000811511	0.00097695	0.000512234	0.000400211
Alloactinosynnema	0	0	0	0.00180414	0	0	0.00797003	0.00440098	0.00120052	0.00164545	0.000833282	0.000516666
Actinokineospora	0	0	0	0.00474423	0	0	0	0.00488347	0.0014092	0.00216735	0.000834184	0.000617539
Allosaccharopolyspora	0	0	0.00184373	0	0	0	0	0.00332166	0.000725207	0.000397582	0.000342692	0.000226349
Actinosynnema	0	0.00168824	0.00249446	0.00173732	0.000931927	0.00110876	0	0.00652896	0.00203651	0.00427254	0.00278302	0.00110714
Kibdelosporangium	0	0.00208547	0	0.0156359	0	0	0	0.00457948	0.00126493	0.00129713	0.000656525	0.00062492
Lentzea	0	0.00218478	0.001193	0.00314054	0.000854267	0	0	0.00940717	0.00259941	0.00407669	0.00252329	0.00146471
Actinoalloteichus	0	0.00258201	0.00162682	0.0013364	0.00194151	0	0	0.00810473	0.0020803	0.00241951	0.00100282	0.000827485
Saccharomonospora	0	0.0036744	0.00130145	0.00120276	0.148565	0	0.0271765	0.0153979	0.00406786	0.00395002	0.00238982	0.00182637
Allokutzneria	0	0.00417094	0	0	0.00116491	0	0	0.00484443	0.00137442	0.00223889	0.000850416	0.000677406
Pseudonocardia	0	0.00724949	0.00433818	0.0102235	0.0029511	0.0080693	0.0408954	0.0546442	0.0148146	0.0204749	0.0105143	0.00728007
Saccharothrix	0.00140412	0.00436955	0.00184373	0.00260598	0.0029511	0	0.00130656	0.0161565	0.00507001	0.00924995	0.00375608	0.00293515
Saccharopolyspora	0.00561647	0.00456817	0.00173527	0.00287326	0.00333941	0.000923965	0	0.027304	0.00786006	0.0110831	0.00476882	0.00452452
Amycolatopsis	0.0100841	0.0115197	0.029825	0.0162373	0.00489262	0.00418864	0.00744741	0.089813	0.0253977	0.0348231	0.0162535	0.0125271
Kutzneria	0.0334435	0.00675294	0.00271136	0.00227188	0.00365005	0.00110876	0.0092766	0.0117164	0.00326665	0.00392657	0.00179642	0.00165989
Thermomonospora	0	0	0	0	0	0	0	0.0113316	0.00292659	0.00364744	0.00181446	0.00153195
Actinomadura	0	0.00357509	0.00379591	0.00380875	0.00132023	0.00203272	0.0122817	0.034056	0.00948308	0.012861	0.00653549	0.00570793
Thermobispora	0	0	0	0	0	0	0	0.00486116	0.0012134	0.00152465	0.000783682	0.000528147
Streptosporangium	0	0.277169	0.0732068	0.00501151	0.796021	0.00141675	0.00182919	0.0116439	0.00352427	0.00456223	0.00213822	0.00182883
Nonomuraea	0.00153177	0.00466748	0.00195218	0.0010023	0.0271036	0.0025871	0.12334	0.0271004	0.0080288	0.0126499	0.00525581	0.0038914
Streptomonospora	0	0	0	0	0	0	0	0.00366191	0.000998287	0.00110244	0.000504117	0.000588015
Spiractinospora	0	0	0	0	0	0	0	0.00354198	0.000875916	0.000505481	0.000336379	0.000268174
Nocardiopsis	0.0104671	0.0139031	0.007158	0.00294008	0.00497028	0.00437344	0.00522625	0.019506	0.00536628	0.00663693	0.00443876	0.00307047
Thermobifida	0.296397	0.00297924	0.00509737	0	0.00178619	0.00147834	0	0.00873224	0.00227094	0.00218729	0.00113629	0.000882432
Tropheryma	0	0	0	0	0	0	0	0.000370932	0.000100473	1.41e-05	5.41e-05	0
Demequina	0	0	0	0	0	0	0	0.00356151	0.000899102	0.000310795	0.000274153	0.000169762
Beutenbergia	0	0	0	0	0	0	0	0.0032352	0.000884933	0.000928865	0.000711536	0.000363306
Miniimonas	0	0	0	0	0	0	0.0020905	0.00614688	0.00152126	0.00183545	0.000992904	0.000672486
Jonesia	0	0	0	0	0.0103289	0	0	0.00273876	0.000803782	0.000194686	0.000275957	5.25e-05
Georgenia	0	0	0	0.00120276	0.00116491	0	0	0.0137412	0.00396223	0.0056506	0.00261979	0.00184113
Luteimicrobium	0	0	0	0.00126958	0	0	0	0.00347226	0.000904255	0.000846769	0.000538387	0.000318201
Pengzhenrongella	0	0.00109239	0	0	0	0	0	0.00392686	0.00109232	0.00101331	0.000661034	0.00046746
Sanguibacter	0	0.00109239	0	0	0	0	0	0.00596838	0.00162817	0.00140033	0.000912642	0.00054701
Occultella	0	0	0	0	0	0	0	0.00297304	0.000732936	0.00062628	0.000417543	0.000289497
Ruania	0	0.00168824	0	0	0.00116491	0	0	0.00894699	0.00212796	0.00228111	0.00116966	0.000920977
Kytococcus	0	0.00208547	0	0.00147004	0	0	0.0911981	0.00437588	0.0113225	0.000611034	0.000555521	0.000258333
Gephyromycinifex	0	0	0	0	0	0	0	0.00356708	0.000995711	0.000272092	0.00030211	0.000184523
Austwickia	0	0	0	0.00287326	0	0	0	0.00272761	0.000683988	0.000464433	0.000326459	0.000241111
Dermatophilus	0	0.00278063	0.00216909	0.000935481	0	0.00289509	0	0.00244034	0.000707174	0.000139564	0.00021824	5.08e-05
Serinicoccus	0	0.00287993	0	0	0.00124257	0	0	0.0108017	0.00305798	0.00324282	0.00210214	0.00125148
Ornithinimicrobium	0	0.00297924	0.00216909	0.00434331	0.00543624	0.00277189	0.00222116	0.0250086	0.00674713	0.00684334	0.00375698	0.00260547
Xylanimonas	0	0	0	0.00106912	0.0021745	0	0	0.00905297	0.00241779	0.00250629	0.00152768	0.0010768
Isoptericola	0	0.00158893	0	0	0	0	0	0.007784	0.00216789	0.00292733	0.00149792	0.000967723
Cellulosimicrobium	0	0.00456817	0	0.0013364	0	0	0.00143722	0.0167896	0.00441565	0.00597547	0.00295256	0.00212735
Pedococcus	0	0	0	0	0	0	0	0.0043201	0.00124303	0.000907755	0.00124722	0.000428915
Arsenicicoccus	0	0	0	0	0	0	0	0.00507312	0.00135252	0.00157157	0.000838693	0.000509285
Tetrasphaera	0	0	0	0	0	0	0	0.00496993	0.00134479	0.000786955	0.000924366	0.000306719
Intrasporangium	0	0	0	0	0	0	0	0.00484722	0.00135252	0.00130182	0.0010876	0.000439576
Phycicoccus	0	0	0	0.000801841	0	0	0.00287444	0.0110694	0.00328984	0.00354892	0.003022	0.000916057
Janibacter	0.00127647	0.00377371	0.00195218	0.00113594	0.0025628	0.00868527	0.00248247	0.0180641	0.00523231	0.00471821	0.00345217	0.00166317
Pseudactinotalea	0	0	0	0	0	0	0	0.00232321	0.000628599	0.000643872	0.000319244	0.000296058
Oerskovia	0	0	0	0	0	0	0	0.00302881	0.000731648	0.000616898	0.000378764	0.000339523
Paraoerskovia	0	0	0	0	0	0	0.00287444	0.00193833	0.000596396	0.000623935	0.000414837	0.000241111
Actinotalea	0	0	0	0.00213824	0	0	0	0.00349736	0.00100473	0.00140503	0.000820656	0.00046992
Cellulomonas	0.00204235	0.01291	0.00629037	0.00414285	0.00497028	0.00221752	0.00235181	0.060593	0.017043	0.0209417	0.0134281	0.0080116
Allobranchiibius	0	0	0	0	0	0	0	0.00304555	0.000806358	0.000532456	0.000412132	0.000295238
Yimella	0	0	0	0	0	0	0	0.00351967	0.000829544	0.000464433	0.000446401	0.000191084
Luteipulveratus	0	0	0	0	0.00132023	0	0	0.00341648	0.000875916	0.00070134	0.000447303	0.000267354
Dermacoccus	0.00395706	0.00139031	0	0	0	0.00104716	0.00143722	0.00819397	0.00260327	0.00115874	0.00115253	0.000565872
Devriesea	0	0	0	0	0	0	0	0.00133591	0.000495923	7.62e-05	0.000114531	3.03e-05
Brachybacterium	0.00255294	0.00516402	0.00216909	0.00220506	0.00240748	0.00548219	0.00339706	0.0269776	0.00744142	0.00857324	0.00432423	0.0032755
Dermabacter	0.00548882	0.00158893	0.001193	0.00741703	0	0	0	0.00903903	0.00227609	0.00111651	0.000909936	0.00054865
Brevibacterium	0.0157006	0.0199609	0.00422973	0.00514515	0.0149108	0.00622137	0.0360611	0.0371295	0.0100795	0.00828121	0.00459567	0.00304259
Diaminobutyricimonas	0	0	0	0	0	0	0	0.00166222	0.000453416	0.000403447	0.000236277	0.000212407
Agreia	0	0	0	0	0	0	0	0.00216145	0.000582227	0.000294375	0.000246197	0.000123016
Pontimonas	0	0	0	0	0	0	0	0.00211961	0.000476602	8.56e-05	0.000173149	1.72e-05
Cnuibacter	0	0	0	0	0	0	0	0.00295351	0.000763851	0.000736524	0.000473456	0.000300978
Chryseoglobus	0	0	0	0	0	0	0	0.00280849	0.000793477	0.00108016	0.000456321	0.000451057
Glaciihabitans	0	0	0	0	0	0	0	0.00244034	0.000543583	0.000389373	0.00030211	0.000119735
Humibacter	0	0	0	0	0	0	0	0.00321567	0.000667242	0.000381163	0.000283171	0.000217328
Marisediminicola	0	0	0	0	0	0	0	0.00278617	0.000650497	0.000296721	0.000293993	0.000176322
Plantibacter	0	0	0	0	0	0	0	0.00379578	0.00100859	0.000849114	0.000521252	0.000328862
Microterricola	0	0	0	0	0	0	0	0.00443724	0.00122499	0.00133231	0.000769252	0.000444497
Protaetiibacter	0	0	0	0	0	0	0	0.00770033	0.00214857	0.00226821	0.0012391	0.000817644
Microcella	0	0	0	0	0	0	0	0.0100626	0.00237141	0.00175218	0.00138159	0.000920157
Aquiluna	0	0	0	0	0	0	0	0.0230173	0.00609019	0.000406965	0.00214092	0.000341163
Gulosibacter	0	0	0	0	0.00132023	0	0	0.00275829	0.00066209	0.000779918	0.000378764	0.000380528
Pseudoclavibacter	0	0	0	0	0.00465964	0	0	0.00193833	0.000520397	9.62e-05	0.000162328	4.67e-05
Frigoribacterium	0	0	0	0	0.00636817	0	0	0.00233994	0.000640192	0.000682575	0.000413034	0.000301798
Gryllotalpicola	0	0	0	0.000801841	0	0.00080077	0	0.00281406	0.000723919	0.00057585	0.000416641	0.000282936
Herbiconiux	0	0	0	0.00147004	0	0	0	0.00506755	0.0012572	0.00185304	0.00101545	0.000539629
Salinibacterium	0	0.00109239	0.00130145	0.00628109	0	0	0	0.0146337	0.003836	0.0019023	0.00155835	0.00086357
Leifsonia	0	0.001291	0.00130145	0.00106912	0	0.00104716	0.00130656	0.0343851	0.00330014	0.00373774	0.00215174	0.00135645
Subtercola	0	0.00158893	0	0	0	0	0	0.00459621	0.00118764	0.000501963	0.000422954	0.000264074
Rathayibacter	0	0.00208547	0.00162682	0.00173732	0	0.000739172	0	0.0220663	0.00605799	0.00595201	0.00348553	0.00235124
Frondihabitans	0	0.00208547	0.00271136	0	0	0.000615977	0.00130656	0.00494204	0.00129713	0.000863188	0.00065382	0.000458438
Clavibacter	0	0.00218478	0.00813409	0.0013364	0	0.000985563	0	0.0158329	0.00427267	0.00502314	0.00265315	0.00242013
Agrococcus	0	0.00297924	0.00162682	0	0	0	0.00287444	0.0156043	0.00406657	0.00539727	0.00333673	0.00213227
Rhodoluna	0	0.00297924	0.00130145	0	0.000854267	0	0	0.0279566	0.0076282	0.00109189	0.00709372	0.000345264
Cryobacterium	0	0.00337647	0.00140991	0	0	0.0078845	0	0.00881312	0.00215115	0.00194804	0.00126796	0.000754496
Aurantimicrobium	0	0.0291966	0	0	0	0	0	0.0747749	0.00306571	0.00298715	0.0216455	0.000136957
Agromyces	0.0024253	0.00268132	0.00162682	0.003341	0.00194151	0.00289509	0.00156788	0.0305364	0.0089073	0.0131308	0.00626675	0.00462293
Mycetocola	0.00268059	0.00148962	0	0	0	0.000739172	0	0.00584288	0.00158824	0.0014707	0.000818853	0.000492883
Curtobacterium	0.00331882	0.0297924	0.0606261	0.00514515	0.00504794	0.00745332	0.0146335	0.024674	0.00675229	0.00940476	0.00752118	0.00277687
Leucobacter	0.00421235	0.00556125	0.00911018	0.0108917	0.00201918	0.00221752	0.00235181	0.0288964	0.00770549	0.00670143	0.00393374	0.00257431
Microbacterium	0.0160835	0.0418087	0.0129061	0.0140322	0.0604976	0.00671415	0.0141109	0.153836	0.0406683	0.0538941	0.0263205	0.0151711
Psychromicrobium	0	0	0	0	0	0	0	0.00189649	0.000566769	0.000248636	0.000219142	0.000112354
Renibacterium	0	0	0	0	0	0	0	0.00184908	0.000586091	7.62e-05	0.000183971	1.97e-05
Nesterenkonia	0	0	0	0	0	0	0	0.00178215	0.000468873	0.000546529	0.000201106	0.000206666
Neomicrococcus	0	0	0	0	0	0	0	0.0026021	0.000700733	0.000250981	0.000275957	0.000136137
Auritidibacter	0	0	0	0	0	0	0	0.00234552	0.000750969	0.000137219	0.00020291	5.41e-05
Sinomonas	0	0	0	0	0	0	0	0.0052572	0.00135123	0.00197032	0.000908133	0.000732353
Citricoccus	0	0	0	0.000868661	0	0	0	0.00266067	0.000794765	0.00129713	0.00050051	0.000538809
Paeniglutamicibacter	0	0.0011917	0.0152921	0.0010023	0	0	0	0.00513169	0.0013216	0.000440976	0.000462634	0.000192725
Pseudarthrobacter	0	0.00436955	0.0699532	0.00147004	0.560244	0.00184793	0.00248247	0.0166641	0.00418508	0.00428896	0.00457133	0.00155984
Paenarthrobacter	0.00127647	0.0011917	0.00108455	0.0030069	0.00124257	0.000677574	0	0.00835852	0.0022323	0.00163138	0.00134281	0.000633121
Glutamicibacter	0.00331882	0.00317786	0	0.0164377	0	0.0189721	0.00143722	0.0226687	0.0059485	0.00324165	0.00238622	0.00140156
Kocuria	0.00370177	0.0151941	0.00260291	0.00447695	0.00574689	0.00135515	0.0178999	0.0248106	0.018572	0.00593794	0.0034684	0.00271045
Micrococcus	0.00880765	0.00665364	0.139256	0.00588017	0.0221333	0.0052358	0.00640216	0.0141038	0.0346245	0.00558492	0.0024259	0.00179603
Arthrobacter	0.0289759	0.0389287	0.0552034	0.0229861	0.0413154	0.0166314	0.100213	0.108731	0.0248142	0.0225391	0.020584	0.0083134
Rothia	0.415364	0.00973219	0.0132315	0.0308709	0.00652349	2.59745	0.0522625	0.0268047	0.00821816	0.0027866	0.00264233	0.00114979
Yinghuangia	0	0.00109239	0	0	0	0	0	0.0058122	0.00154058	0.00145546	0.000890998	0.000638041
Streptacidiphilus	0	0.00536263	0.00151836	0	0	0.000985563	0.00130656	0.0115101	0.00344312	0.00486599	0.00211116	0.00185098
Kitasatospora	0.00229765	0.00347578	0.00563964	0.00454377	0.0244631	0.000985563	0	0.0190152	0.00544227	0.00634725	0.00337641	0.00254806
Streptomyces	0.882041	1.72697	0.7081	0.462128	3.22323	1.11757	1.74818	0.874089	0.217632	0.304373	0.147788	0.110785
Segniliparus	0	0	0	0	0	0	0	0.00187139	0.000501076	0.000458569	0.000299404	0.000183703
Tomitella	0	0	0	0	0	0	0	0.0062166	0.00157536	0.00194335	0.000888293	0.000666745
Lawsonella	0	0	0	0.00180414	0	0	0.00326641	0.00156182	0.000439246	9.15e-05	0.000117237	6.15e-05
Tsukamurella	0	0.00188685	0.001193	0.000935481	0.00116491	0	0	0.0150102	0.00399315	0.00546177	0.00241417	0.00182063
Dietzia	0.0142965	0.00734879	0.00130145	0.00180414	0.000931927	0	0	0.0202479	0.00613399	0.00576201	0.00288312	0.00188624
Hoyosella	0	0	0	0	0	0	0	0.00215308	0.000562905	0.000354189	0.000266037	0.000141058
Mycolicibacter	0	0.00139031	0.0125807	0	0.0576242	0.000677574	0	0.0269525	0.00602965	0.00657829	0.00279384	0.00149013
Mycolicibacillus	0.00204235	0	0	0	0	0	0	0.00393802	0.000847578	0.000703686	0.000378764	0.000397751
Mycobacteroides	0.00331882	0.018372	0.0748337	0.0149009	0.00240748	0.00295669	0.00770872	0.0212212	0.0046913	0.00327097	0.00216076	0.00117849
Mycolicibacterium	0.0105947	0.034162	0.0439241	0.0159032	0.0177066	0.00948604	0.0403728	0.290518	0.0583051	0.0637234	0.0318063	0.0165505
Mycobacterium	0.0233594	0.0984142	0.0136653	0.0134977	0.00962992	0.00850048	0.0286137	0.29655	0.0616091	0.0524727	0.0308413	0.0164866
Prescottella	0	0.00109239	0	0.000735021	0	0	0	0.00662379	0.00153157	0.0014191	0.000957733	0.000432195
Nocardia	0.01302	0.011917	0.0120385	0.00534561	0.00566922	0.010102	0.00587953	0.0850801	0.0230495	0.030221	0.0141261	0.010353
Rhodococcus	0.0348477	0.0394253	0.505615	0.0201128	0.0289674	0.00769971	0.0594486	0.119987	0.0298262	0.0312237	0.0190338	0.0117177
Skermania	0	0	0	0.00187096	0	0	0	0.00241803	0.000628599	0.000336596	0.000348103	0.000194365
Gordonia	0.0613982	0.0258201	0.0342716	0.00668201	0.00240748	0.00449663	0.00718609	0.0738462	0.0182474	0.0187685	0.00983345	0.00626806
Corynebacterium	3.68249	0.776291	1.02457	0.815138	0.264667	0.478429	0.126083	0.171231	0.0456662	0.024371	0.0182591	0.0105957
Actinopolymorpha	0	0	0	0	0	0	0	0.00466594	0.00132676	0.00139916	0.000779173	0.000577354
Kribbella	0	0.00099308	0	0.000935481	0	0	0	0.00913664	0.00262131	0.00299418	0.00167738	0.000983305
Mumia	0	0	0	0	0	0	0	0.0036647	0.000987982	0.000975778	0.000643899	0.000343624
Marmoricola	0	0	0	0	0	0	0	0.0056616	0.00145814	0.00160206	0.00182528	0.0006323
Micropruina	0	0	0	0	0	0	0	0.00519026	0.00130357	0.0016349	0.000600612	0.000428095
Pimelobacter	0	0	0	0.0010023	0	0.000739172	0.00483428	0.010018	0.0029472	0.00342695	0.00274424	0.00112272
Friedmanniella	0	0.00148962	0	0	0	0	0	0.00408583	0.00111293	0.00175804	0.00086214	0.000604417
Aeromicrobium	0.00204235	0.291668	0.00173527	0.00106912	0.000931927	0.00104716	0.00470363	0.0345999	0.00904384	0.00956544	0.00727498	0.00293515
Nocardioides	0.0197853	0.0275083	0.0180035	0.0144331	0.0168524	0.0101636	0.21297	0.186902	0.0533652	0.0800794	0.0819006	0.0211439
Vaginimicrobium	0	0	0	0	0	0	0	0.00292283	0.000990558	9.03e-05	0.000227259	4.18e-05
Raineyella	0	0	0	0	0	0	0	0.00341648	0.000904255	0.000703686	0.000444597	0.00023865
Arachnia	0	0	0	0	0	0	0	0.00445676	0.0011271	0.00195038	0.000503216	0.000325581
Propioniciclava	0	0	0	0	0	0	0	0.010163	0.00298842	0.00331671	0.00160524	0.000978385
Propionibacterium	0	0	0.00151836	0.00113594	0	0.00166314	0	0.0103554	0.00250796	0.00204773	0.00115613	0.000797962
Auraticoccus	0	0.00099308	0	0	0	0	0	0.00378462	0.00109618	0.00133935	0.000645703	0.000507645
Acidipropionibacterium	0	0.00109239	0	0	0.00209684	0	0	0.0120623	0.00315974	0.00354658	0.00156556	0.00161889
Microlunatus	0	0.00188685	0	0	0.00108725	0	0.00169853	0.0169876	0.00468615	0.00571979	0.003022	0.00178127
Tessaracoccus	0	0.00218478	0.00216909	0.00113594	0	0.000615977	0	0.0313033	0.00593949	0.00508999	0.003022	0.00722348
Cutibacterium	6.18399	3.98056	1.61814	1.7416	0.593405	0.633101	0.46396	0.0136799	0.00376258	0.00126077	0.00125984	0.000451878
Limnochorda	0	0	0	0	0	0	0	0.00230926	0.000539719	0.000372953	0.000300306	0.000263254
Ndongobacter	0	0.00446886	0	0	0	0	0	0.00106817	0.000313011	4.57e-05	4.42e-05	4.84e-05
Acidaminococcus	0	0	0	0	0	0	0	0.000911991	0.000291113	0.000365917	0.000134371	0.000169762
Phascolarctobacterium	0	0	0	0	0	0.00307988	0	0.00148652	0.000511381	0.000123145	0.000122648	0.000110714
Dialister	0	0	0	0	0	0	0	0.000889679	0.000264063	0.000103207	9.92e-05	8.12e-05
Megasphaera	0	0.00109239	0.00151836	0.00287326	0	0.00468142	0	0.00300371	0.000704597	0.000311967	0.000261528	0.000300978
Veillonella	0	0.00546194	0.00130145	0.0016705	0.00271812	0.0025871	0.00326641	0.00191323	0.000699445	0.000178267	0.000206517	0.000137778
Methylomusa	0	0	0	0	0	0	0	0.000479702	0.000132676	4.69e-05	4.06e-05	3.77e-05
Sporomusa	0	0	0	0	0	0	0	0.00067214	0.00027952	0.000114935	7.58e-05	5.25e-05
Pelosinus	0	0	0	0	0	0.0051742	0	0.00242919	0.000883645	0.000146601	0.000201106	0.000144338
Pectinatus	0	0	0	0	0	0	0	0.000351409	0.000128811	4.46e-05	4.42e-05	2.21e-05
Megamonas	0	0.00238339	5.43661	0	0	0.00141675	0	0.0018686	0.000577074	0.00011259	0.000123549	7.96e-05
Selenomonas	0.00191471	0	0	0	0	0	0	0.00723457	0.0018201	0.00121269	0.000740394	0.000702009
Catenibacterium	0	0	0	0	0	0	0	0.000426711	0.000182912	1.41e-05	3.7e-05	0
Turicibacter	0	0.00575987	0.00249446	0	0.000776606	0.000739172	0	0.00234552	0.000830832	0.000349497	0.000245295	7.54e-05
Faecalitalea	0	0	0	0	0	0	0	0.000440656	0.000244741	7.74e-05	9.11e-05	5.33e-05
Amedibacterium	0	0	0	0	0	0	0	0.000496435	0.00021125	2.23e-05	2.89e-05	1.64e-05
Bulleidia	0	0	0	0	0	0	0	0.000326309	0.000149421	3.4e-05	4.15e-05	1.72e-05
Longicatena	0	0	0	0	0	0	0	0.000621939	0.000247318	5.04e-05	7.58e-05	1.97e-05
Tannockella	0	0	0	0	0	0	0	0.000440656	0.000154573	1.64e-05	4.06e-05	1.07e-05
Faecalibaculum	0	0	0	0	0	0	0	0.000524325	0.000114642	0.000259191	4.51e-05	7.05e-05
Intestinibaculum	0	0	0	0	0	0.00129355	0	0.000669351	9.79e-05	2.11e-05	1.8e-05	2.62e-05
Faecalibacillus	0	0	0	0.0016705	0	0.000677574	0	0.000686085	0.000275656	9.38e-05	0.000105513	3.2e-05
Allobaculum	0	0.00377371	0.00195218	0	0	0	0	0.000663773	0.000166166	4.57e-05	5.14e-05	5.41e-05
Erysipelatoclostridium	0.00165941	0.00099308	0	0.00514515	0.000776606	0.253844	0.004181	0.002022	0.000859171	0.000279129	0.000297601	0.000202566
Erysipelothrix	0.0024253	0.00268132	0	0	0	0.000985563	0.00496494	0.00351688	0.00118506	0.000109071	0.000243491	7.79e-05
Ezakiella	0	0	0	0	0	0	0	0.00147257	0.000367112	8.21e-05	0.000104611	3.36e-05
Sedimentibacter	0.00268059	0	0	0	0	0	0	0.000956614	0.000270504	5.39e-05	4.96e-05	4.67e-05
Caloranaerobacter	0	0	0	0	0	0	0	0.000356987	0.000181624	1.99e-05	2.8e-05	2.62e-05
Gottschalkia	0	0	0.00108455	0	0	0	0	0.00104307	0.000251182	3.52e-05	5.23e-05	4.35e-05
Acidilutibacter	0	0	0.00108455	0	0	0	0	0.000864579	0.000404467	9.15e-05	7.03e-05	0.000322301
Keratinibaculum	0	0	0	0	0	0	0	0.000502013	0.000283385	3.52e-05	3.88e-05	1.64e-05
Gudongella	0	0	0	0	0	0.0109028	0	0.000303997	0.000132676	2.58e-05	2.62e-05	3.03e-05
Schnuerera	0	0.00238339	0.00140991	0	0	0.00080077	0.00222116	0.000529903	0.000247318	2.93e-05	3.16e-05	1.64e-05
Murdochiella	0	0	0	0	0	0	0	0.000635884	0.000162302	5.75e-05	8.48e-05	2.3e-05
Helcococcus	0	0	0	0	0	0	0	0.00053827	0.000159726	2.35e-05	4.51e-05	2.46e-05
Parvimonas	0	0	0	0	0	0	0	0.000931514	0.000257622	5.75e-05	7.67e-05	1.97e-05
Anaerococcus	0	0	0.001193	0	0	0	0	0.00178215	0.000823104	0.00017944	0.000206517	7.71e-05
Peptoniphilus	0	0.00158893	0	0	0	0	0	0.00229811	0.000651785	0.00011259	0.000171346	5.99e-05
Miniphocaeibacter	0	0.00148962	0	0	0	0	0	0.000145026	7.47e-05	1.99e-05	1.89e-05	2.21e-05
Finegoldia	0.00370177	0	0.00390436	0.00314054	0	0.000923965	0	0.00191044	0.000747105	0.000669674	0.00202459	5.66e-05
Koleobacter	0	0	0	0	0	0	0	0.000239851	0.000130099	1.88e-05	4.33e-05	1.97e-05
Natranaerobius	0	0	0	0	0	0	0	0.000365354	0.00011593	1.64e-05	1.8e-05	1.07e-05
Natranaerofaba	0	0	0	0	0	0	0	0.000574526	0.000218979	2.11e-05	4.87e-05	1.48e-05
Anoxybacter	0	0	0	0	0	0	0	0.00100403	0.000302706	4.1e-05	7.03e-05	2.3e-05
Acetohalobium	0	0	0	0	0	0	0	0.000794855	0.000200946	2.46e-05	4.78e-05	2.13e-05
Halobacteroides	0	0	0	0	0	0	0	0.00146421	0.000490771	7.39e-05	0.000122648	4.92e-05
Halothermothrix	0	0	0	0	0	0	0	0.000312364	0.000112066	1.64e-05	3.16e-05	9.02e-06
Iocasia	0	0	0	0	0	0	0	0.000686085	0.000264063	3.64e-05	5.23e-05	2.87e-05
Halanaerobium	0	0	0.00184373	0	0	0.00080077	0	0.00341648	0.00093517	9.27e-05	0.000144291	7.54e-05
Thermosediminibacter	0	0	0	0	0	0	0	0.000326309	0.000104337	1.99e-05	2.25e-05	8.53e-05
Tepidanaerobacter	0	0	0	0	0	0	0	0.00111001	0.000255046	1.41e-05	3.79e-05	1.56e-05
Biomaibacter	0	0.00109239	0	0	0	0	0	0.000423922	0.000144269	6.57e-05	4.87e-05	5.08e-05
Zhaonella	0	0	0	0	0	0	0	0.000418344	0.000149421	2.23e-05	3.25e-05	9.76e-05
Mahella	0	0	0	0	0	0	0	0.000465757	0.000122371	3.28e-05	4.69e-05	4.92e-05
Thermodesulfobium	0	0	0	0	0	0	0	0.00153672	0.000607989	5.75e-05	7.12e-05	2.95e-05
Thermoanaerobacterium	0	0	0	0.00173732	0	0	0	0.00229253	0.000967372	0.000138392	0.000214633	0.000105793
Caldicellulosiruptor	0	0.00148962	0	0.000935481	0	0.00104716	0.00130656	0.00303718	0.00117476	0.000323695	0.000405819	0.00015992
Caldanaerobacter	0	0	0	0	0	0	0	0.000309575	0.000119794	2.58e-05	2.25e-05	3.85e-05
Thermanaeromonas	0	0	0	0	0	0	0	0.000359776	0.000128811	1.99e-05	2.62e-05	1.39e-05
Gelria	0	0	0	0	0	0	0	0.00114347	0.000372264	0.000375299	0.00020291	0.000245211
Thermacetogenium	0	0	0	0	0	0	0	0.00399101	0.000687852	5.75e-05	0.000111826	5.74e-05
Ammonifex	0	0	0	0	0	0	0	0.00128571	0.000289825	0.000273265	0.000120844	0.00015828
Thermoanaerobacter	0	0	0	0.000735021	0	0	0	0.00124667	0.00047789	0.000106726	0.000132568	0.000106614
Carboxydothermus	0	0	0	0.00106912	0	0	0	0.000674929	0.000176471	8.09e-05	4.15e-05	3.28e-05
Moorella	0	0.00228408	0	0	0	0	0	0.00182398	0.00059382	0.000370608	0.000260626	0.000240291
Thermincola	0	0	0	0	0	0	0	0.000379299	0.000119794	0.000130182	5.5e-05	8.61e-05
Syntrophomonas	0	0	0	0	0	0	0	0.000331887	0.000110778	5.75e-05	4.15e-05	1.56e-05
Candidatus_Syntrophocurvum	0	0	0	0	0	0	0	0.000435078	0.000137828	1.41e-05	2.98e-05	1.48e-05
Syntrophothermus	0	0	0	0	0	0	0	0.000493647	0.000106913	3.75e-05	4.33e-05	2.21e-05
Candidatus_Contubernalis	0	0	0	0	0	0	0	0.000708397	0.000212539	2.93e-05	3.52e-05	2.46e-05
Carboxydocella	0	0	0	0	0	0	0	0.000513169	0.000200946	7.15e-05	5.77e-05	5.49e-05
Flintibacter	0	0	0	0	0	0	0	0.000660984	0.000234436	0.000255672	0.000127157	8.53e-05
Fenollaria	0	0	0	0	0	0	0	0.000959403	0.000311723	3.87e-05	8.93e-05	1.97e-05
Thermaerobacter	0	0	0	0	0	0	0	0.0063421	0.00170031	0.00227173	0.000963144	0.000914416
Intestinimonas	0	0	0	0	0	0	0.00601019	0.00164549	0.000412196	0.00024629	0.000166837	0.000136957
Dehalobacterium	0	0	0	0	0	0	0	0.0004295	0.000149421	4.57e-05	5.41e-05	3.94e-05
Thermanaerosceptrum	0	0	0	0	0	0	0	0.000451812	0.00016359	7.27e-05	9.38e-05	9.19e-05
Candidatus_Desulforudis	0	0	0	0	0	0	0	0.000853423	0.00020481	0.000225179	8.66e-05	0.000164841
Desulfofarcimen	0	0	0	0	0	0	0	0.000981715	0.000401891	5.16e-05	5.77e-05	1.72e-05
Desulforamulus	0	0	0	0	0	0	0	0.00267183	0.000937746	0.00027561	0.000257921	0.000191084
Acididesulfobacillus	0	0	0	0	0	0	0.00470363	0.000730708	0.000190641	9.15e-05	5.68e-05	7.87e-05
Candidatus_Formimonas	0	0	0	0	0	0	0.0128043	0.000577315	0.000162302	5.75e-05	4.24e-05	5.17e-05
Desulfoscipio	0	0	0	0	0	0.000923965	0	0.000521536	0.000148133	0.000123145	7.94e-05	5e-05
Massilistercora	0	0	0	0	0	0.00375746	0	0.000716764	0.000133964	4.81e-05	4.24e-05	3.94e-05
Desulfotomaculum	0	0	0	0	0	0.00425024	0	0.00053827	0.000171319	9.03e-05	7.58e-05	7.71e-05
Mogibacterium	0	0	0	0	0	0	0	0.000493647	0.00017776	7.98e-05	7.58e-05	6.48e-05
Emergencia	0	0	0	0	0.00170853	0	0	0.000697241	0.000130099	4.57e-05	3.16e-05	3.53e-05
Aminipila	0	0	0	0	0.00310642	0	0.00130656	0.000889679	0.00032074	7.51e-05	8.3e-05	5.33e-05
Alkalicella	0	0	0	0.0010023	0	0	0	0.000803221	0.000294978	4.1e-05	8.03e-05	4.59e-05
Alkalibacter	0	0	0	0	0	0	0	0.000390455	0.000108201	4.1e-05	2.8e-05	5.25e-05
Acetobacterium	0	0	0	0.00187096	0	0	0	0.00196901	0.000759986	0.000262709	0.000161426	0.00015664
Eubacterium	0	0	0.00162682	0.00160368	0.0025628	0.00227911	0	0.0033607	0.00122499	0.000647391	0.000721456	0.000307539
Caldinitratiruptor	0	0	0	0	0	0.00289509	0	0.00324635	0.000835985	0.000652082	0.000466241	0.000363306
Symbiobacterium	0	0.001291	0	0	0	0	0	0.00284753	0.000780596	0.000762326	0.000303913	0.000398571
Christensenella	0	0.00158893	0	0	0	0.000677574	0	0.00165386	0.000471449	0.000304931	0.000182168	0.00023701
Syntrophobotulus	0	0	0	0	0	0	0	0.00029563	8.37e-05	2.11e-05	5.05e-05	1.97e-05
Dehalobacter	0	0	0	0	0	0	0	0.000741864	0.000185488	3.99e-05	5.86e-05	6.64e-05
Desulfosporosinus	0	0	0	0	0	0.00104716	0	0.00240688	0.00102147	0.000163021	0.000264233	0.000182883
Desulfitobacterium	0	0.00417094	0	0	0	0	0	0.00231205	0.000878493	0.000242772	0.000206517	0.000226349
Petrocella	0	0	0.00737491	0	0.0279578	0	0	0.000571737	0.000137828	1.88e-05	3.07e-05	1.97e-05
Vallitalea	0.00268059	0	0.00227755	0.0187764	0	0.00080077	0	0.00129687	0.000508804	7.51e-05	0.000106415	4.92e-05
Acutalibacter	0	0	0	0	0	0	0	0.000306786	6.44e-05	9.85e-05	2.43e-05	4.59e-05
Mageeibacillus	0	0	0	0	0	0	0	0.000532692	0.000284673	5.98e-05	5.14e-05	5.58e-05
Pseudoclostridium	0	0	0	0	0	0	0	0.00037651	0.000133964	3.28e-05	4.15e-05	0.000256693
Solibaculum	0	0	0	0	0	0	0	0.000822744	0.000132676	6.33e-05	4.78e-05	8.04e-05
Oscillibacter	0	0	0	0	0	0	0	0.000772543	0.000170031	8.44e-05	5.59e-05	9.84e-05
Caproicibacter	0	0	0	0	0	0	0	0.000713975	0.000199657	6.69e-05	7.58e-05	5.82e-05
Pusillibacter	0	0	0	0	0	0	0	0.00101797	0.00021125	8.44e-05	8.39e-05	5.33e-05
Anaerotruncus	0	0	0	0	0	0	0	0.00111837	0.000264063	0.000231043	0.000111826	0.000106614
Ruminiclostridium	0	0	0	0	0	0	0	0.000981715	0.000332333	0.000102034	0.000110022	9.35e-05
Monoglobus	0	0	0	0	0	0	0	0.00132197	0.000352943	3.17e-05	4.87e-05	4.67e-05
Caproiciproducens	0	0	0	0	0	0	0	0.00109606	0.000200946	9.03e-05	4.87e-05	8.53e-05
Vescimonas	0	0	0	0	0	0	0	0.00218934	0.000644056	0.00070134	0.000256117	0.000184523
Dysosmobacter	0	0	0	0	0	0	0	0.00233994	0.00061443	0.000493753	0.00021283	0.000198465
Ruthenibacterium	0	0	0	0	0	0.000862367	0	0.000951036	0.000288537	0.000152465	0.000112728	0.000118095
Ethanoligenens	0	0	0	0.00147004	0	0	0	0.000839478	0.000242165	0.000218143	0.000140684	0.000104153
Ruminococcus	0	0.00099308	0	0	0	0.000677574	0	0.00185745	0.000740665	0.000365917	0.000229062	0.000231269
Flavonifractor	0	0.00109239	0	0	0	0	0	0.0015925	0.000479178	0.000505481	0.000200204	0.000189444
Subdoligranulum	0	0.0011917	0	0	0	0	0	0.00114626	0.000260199	0.00027561	0.000116335	0.000151719
Faecalibacterium	0	0.0024827	0.00195218	0	0.0189492	0.00307988	0	0.00765013	0.00192186	0.00190112	0.000907231	0.000803702
Thermoclostridium	0	0.00417094	0	0	0	0	0	0.000549426	0.000140404	3.87e-05	3.88e-05	2.3e-05
Caproicibacterium	0	0.0206561	0	0	0	0	0	0.000764176	0.000246029	0.00015012	7.94e-05	7.87e-05
Fastidiosipila	0.00127647	0	0	0	0	0	0	0.000474124	0.000247318	0.000248636	0.000129862	5.58e-05
Acetivibrio	0.00229765	0	0	0.00273962	0.000776606	0.00227911	0	0.00191881	0.000948051	0.000152465	0.000172248	0.000102513
Heliomicrobium	0	0	0	0	0	0	0	0.0016176	0.000337485	0.00024629	0.000161426	0.00023783
Heliorestis	0.00612706	0	0	0	0	0	0	0.000462968	0.000159726	4.57e-05	3.52e-05	2.87e-05
Simiaoa	0	0	0	0	0	0	0	0.000245429	5.15e-05	2.35e-05	2.71e-05	2.13e-05
Wujia	0	0	0	0	0	0	0	0.000317942	7.21e-05	0	2.34e-05	3.53e-05
Qiania	0	0	0	0	0	0	0	0.000298419	0.000101761	5.51e-05	3.43e-05	4.1e-05
Faecalicatena	0	0	0	0	0	0	0	0.000334676	8.63e-05	3.28e-05	3.34e-05	1.48e-05
Anaerotignum	0	0	0	0	0	0	0	0.00029563	0.000112066	1.76e-05	3.16e-05	1.56e-05
Tyzzerella	0	0	0	0	0	0	0	0.000343042	0.000110778	1.76e-05	3.7e-05	2.79e-05
Pseudobutyrivibrio	0	0	0	0	0	0	0	0.000345831	0.00013654	3.75e-05	4.42e-05	2.38e-05
Wansuia	0	0	0	0	0	0	0	0.000418344	0.000131387	5.75e-05	4.42e-05	2.3e-05
Lachnoanaerobaculum	0	0	0	0	0	0	0	0.000549426	0.000215115	2.93e-05	3.97e-05	8.2e-06
Mediterraneibacter	0	0	0	0	0	0	0	0.00094267	0.000373553	0.000222834	0.000128058	7.54e-05
Lachnospira	0	0	0	0	0	0	0	0.000736286	0.000372264	2.35e-05	4.15e-05	2.3e-05
Marvinbryantia	0	0	0	0	0	0	0	0.000744653	0.000203522	0.000121972	4.6e-05	7.05e-05
Anaerobutyricum	0	0	0	0	0	0	0	0.00115463	0.000220267	9.97e-05	9.56e-05	9.43e-05
Dorea	0	0	0	0	0	0	0	0.00157297	0.000497211	0.000119627	0.000173149	5.33e-05
Coprococcus	0	0	0	0	0	0	0	0.00181004	0.00066209	0.000157156	0.000142488	8.94e-05
Herbinix	0	0	0	0	0	0.00215592	0	0.000320731	0.000105625	3.17e-05	1.98e-05	2.3e-05
Anaerocolumna	0	0	0	0	0	0.00511261	0	0.00186582	0.000632463	0.000146601	0.000162328	0.000179603
Enterocloster	0	0	0	0	0.020813	0	0	0.00159529	0.000542295	0.00039641	0.00023808	0.000243571
Roseburia	0	0	0	0.00187096	0	0	0	0.00193554	0.000650497	0.000192341	0.000116335	9.02e-05
Sellimonas	0	0	0.00130145	0	0	0	0	0.000382088	0.000103049	6.1e-05	3.34e-05	3.36e-05
Lacrimispora	0	0	0.00162682	0	0	0	0	0.000741864	0.000334909	7.39e-05	7.3e-05	5.25e-05
Butyrivibrio	0	0.00307855	0	0.00173732	0	0.00246391	0	0.00167896	0.000787037	0.000202896	0.000183069	0.000100873
Cellulosilyticum	0	0.00317786	0	0.00153686	0	0	0.00483428	0.000978926	0.00027952	6.33e-05	9.02e-05	5.33e-05
Novisyntrophococcus	0.00178706	0	0	0	0	0	0	0.000309575	9.92e-05	2.23e-05	2.89e-05	9.02e-06
Anaerostipes	0.00178706	0	0.00140991	0	0	0	0	0.00166222	0.000495923	0.000146601	0.000111826	0.000100873
Blautia	0.00331882	0.0198616	0.00704955	0.0016705	0	0.00117036	0.0020905	0.0194112	0.00699059	0.000431594	0.00034179	0.000685607
Lachnoclostridium	0.00382941	0.0127114	0.00379591	0.00340782	0.0021745	0.00492781	0.00339706	0.00173195	0.000537143	0.000437458	0.000266037	0.000276375
Acetoanaerobium	0	0	0	0	0	0	0	0.000370932	0.000324604	3.4e-05	2.53e-05	3.12e-05
Tepidibacter	0	0	0	0	0	0	0	0.000409978	0.00014298	4.69e-05	4.15e-05	7.38e-05
Peptoclostridium	0	0	0	0	0	0	0	0.000435078	0.000162302	3.28e-05	3.52e-05	1.23e-05
Peptacetobacter	0	0	0	0	0	0.000985563	0	0.000315153	0.000112066	3.99e-05	3.7e-05	3.44e-05
Filifactor	0	0	0	0	0	0.00123195	0	0.000292841	0.000127523	5.51e-05	7.85e-05	5.25e-05
Terrisporobacter	0	0	0.00140991	0	0	0	0	0.000465757	0.000168743	5.16e-05	7.03e-05	5.41e-05
Paeniclostridium	0	0	0.00488046	0	0	0	0	0.000607994	0.00023186	7.51e-05	6.58e-05	0.000100873
Romboutsia	0	0.00417094	0.003579	0	0	0.03277	0.00222116	0.00216424	0.00102276	0.000550048	0.000258822	0.000204206
Clostridioides	0.0329329	0.00377371	0.00932709	0.0148341	0	0.00209432	0	0.0409448	0.00876045	0.00174749	0.000922562	0.00333126
Candidatus_Arthromitus	0	0	0	0	0	0	0	0.000524325	0.000171319	5.16e-05	4.33e-05	2.46e-05
Hathewaya	0	0	0	0	0	0	0	0.000744653	0.000243453	3.28e-05	2.98e-05	0.000195185
Geosporobacter	0	0	0	0	0	0	0	0.00075302	0.000407043	4.81e-05	6.49e-05	6.64e-05
Serpentinicella	0	0	0	0	0	0	0	0.000758598	0.0003684	6.8e-05	4.24e-05	2.38e-05
Crassaminicella	0	0	0	0	0	0.000615977	0	0.00201363	0.0008669	0.00017944	0.000190284	0.000187804
Sarcina	0	0.00158893	0.00140991	0.00160368	0	0.0025871	0	0.000398822	0.000188064	4.46e-05	3.34e-05	6.64e-05
Paraclostridium	0	0.00178754	0.0117131	0	0	0	0	0.00178215	0.000414772	0.000235735	0.000125353	0.000105793
Caloramator	0	0.00198616	0	0	0.00108725	0	0	0.000460179	0.00010949	4.1e-05	3.07e-05	4.43e-05
Alkaliphilus	0.00548882	0.00963288	0	0	0	0.00369586	0.00352772	0.00189649	0.000807646	0.000121972	0.000191186	0.000148439
Hungatella	0.0104671	0.00258201	0.00390436	0.00614745	0	0.000615977	0	0.00112395	0.000363248	0.000286166	0.000118138	7.13e-05
Clostridium	0.0635682	0.0574	0.191531	0.0432326	0.15004	0.671107	0.0207743	0.0530489	0.0190885	0.00582065	0.0048049	0.0620155
Marinilactibacillus	0	0	0	0	0	0	0	0.000555004	0.000181624	1.52e-05	4.15e-05	1.64e-05
Dolosigranulum	0	0	0	0	0	0	0	0.000881312	0.00034779	5.98e-05	8.3e-05	3.53e-05
Carnobacterium	0	0	0	0	0	0.000677574	0.297635	0.00268856	0.000942898	0.000242772	0.000284975	0.00016074
Granulicatella	0	0	0	0	0	0.00110876	0	0.00100682	0.000309147	4.22e-05	0.000127157	3.85e-05
Jeotgalibaca	0	0.00327716	0	0.00761749	1.69339	0.00683734	0	0.00228416	0.000843714	0.00014191	0.000201106	9.76e-05
Ignavigranum	0	0	0	0	0	0	0	0.000231484	0.000113354	3.05e-05	4.42e-05	2.71e-05
Suicoccus	0	0	0	0	0	0	0	0.00145026	0.000490771	3.87e-05	4.69e-05	2.3e-05
Aerococcus	0	0	0	0.00307372	0	0	0	0.00237899	0.000673683	0.00018765	0.000254313	0.000107434
Abiotrophia	0.0135306	0	0	0	0	0	0	0.00026774	5.8e-05	3.28e-05	1.35e-05	3.12e-05
Floricoccus	0	0	0	0	0	0	0	0.000181283	6.31e-05	0	2.98e-05	1.15e-05
Lactococcus	0.134412	0.100202	0.0779788	0.0238548	0.619654	0.0697286	0.218457	0.0749841	0.0167609	0.00544653	0.00424396	0.00162709
Streptococcus	0.410896	0.1292	0.0681095	0.0586012	0.0417037	0.233332	0.180959	0.0406073	0.0125411	0.0033601	0.00339716	0.00184606
Melissococcus	0	0	0	0	0	0	0	0.000337465	9.02e-05	3.64e-05	3.97e-05	1.23e-05
Tetragenococcus	0	0	0	0	0.00100959	0	0	0.00146978	0.000565481	8.68e-05	0.000127157	5.9e-05
Vagococcus	0.00153177	0.0242312	0.00531427	0.0183755	0.00132023	0.00215592	0	0.0046994	0.00190254	0.00048437	0.000447303	0.0003141
Enterococcus	0.627002	0.207752	0.188819	0.252179	0.0349473	0.0451511	0.588998	0.0173446	0.00724692	0.00275024	0.00211567	0.00155
Nicolia	0	0	0	0	0	0	0	0.000181283	5.54e-05	0	2.8e-05	0
Fructobacillus	0	0	0	0	0	0	0	0.000223117	7.86e-05	3.05e-05	2.16e-05	1.07e-05
Periweissella	0	0	0	0	0	0	0	0.000251007	8.37e-05	0	3.79e-05	0
Schleiferilactobacillus	0	0	0	0	0	0	0	0.000462968	0.000145557	0.000124318	4.15e-05	2.95e-05
Secundilactobacillus	0	0	0	0	0	0	0	0.000850634	0.000337485	4.22e-05	5.77e-05	3.03e-05
Acetilactobacillus	0	0	0	0	0	0.000615977	0	0.000178494	5.02e-05	1.29e-05	1.8e-05	5.66e-05
Bombilactobacillus	0	0	0	0	0	0.000739172	0	0.000937092	0.000338774	5.39e-05	9.02e-05	2.62e-05
Apilactobacillus	0	0	0	0	0	0.00215592	0.00261312	0.00199411	0.000700733	8.09e-05	0.000135273	3.44e-05
Lentilactobacillus	0	0	0	0.00187096	0.0366558	0	0	0.00370932	0.00148777	0.000192341	0.000345397	9.19e-05
Lapidilactobacillus	0	0.0011917	0	0	0	0.00301829	0	0.000574526	0.000181624	1.41e-05	4.15e-05	1.48e-05
Amylolactobacillus	0	0.00178754	0	0	0.0191822	0.0109028	0	0.00045739	0.000217691	1.99e-05	3.7e-05	2.62e-05
Liquorilactobacillus	0.00165941	0.00178754	0	0	0	0	0	0.00159808	0.000407043	6.69e-05	0.000115433	4.02e-05
Paucilactobacillus	0.00268059	0	0.00184373	0.00541243	0	0.0462599	0.0020905	0.00157576	0.000605413	0.000140737	0.00012896	6.15e-05
Levilactobacillus	0.00651	0.00436955	0.00227755	0	0.00194151	0.00320308	0.0109751	0.00197459	0.000674971	0.000293202	0.000215535	0.000134497
Fructilactobacillus	0.00727588	0	0	0	0	0	0	0.00181283	0.000664666	0.000106726	0.000173149	5.9e-05
Lacticaseibacillus	0.0127647	0.0124135	0.0398028	0.00454377	0.00683413	0.0343099	0.00365838	0.00317942	0.00114384	0.000334251	0.000356219	0.000331322
Oenococcus	0.0116159	0.0244298	0	0	0.0221333	0.00498941	0.0389356	0.0011881	0.000370976	6.22e-05	0.000100102	7.46e-05
Ligilactobacillus	0.0382941	0.0112218	0.00542273	0.00106912	0.00100959	0.00418864	0.00770872	0.00345831	0.00103435	0.000229871	0.000356219	0.0001591
Furfurilactobacillus	0.0419959	0.0370419	0.0316687	0.0140322	0.0458198	0.020512	0.0320108	0.000747442	0.000235725	2.7e-05	5.41e-05	1.15e-05
Loigolactobacillus	0.0516971	0.00407163	0.00249446	0.0030069	0.00225216	0.00172474	0.00313575	0.00245987	0.000886221	0.000165366	0.000157819	6.89e-05
Limosilactobacillus	0.124328	0.0785526	0.0373084	0.0260598	0.034792	0.0310452	0.0176386	0.00872109	0.00251182	0.00126194	0.00115884	0.00070939
Lactobacillus	0.124966	0.100202	0.0546611	0.0651496	0.120296	1.50877	0.217673	0.0171103	0.00631433	0.00201371	0.00232579	0.00211915
Companilactobacillus	0.150751	0.171902	0.111274	0.0561289	0.174503	0.083588	0.16123	0.00280849	0.00103307	0.000195859	0.000248902	0.00015664
Latilactobacillus	0.209469	0.0188685	0.00184373	0.00467741	0.0470623	0.00572858	0.0428553	0.00214471	0.000695581	0.00023808	0.000199302	5.49e-05
Weissella	0.472294	0.491873	0.288815	0.125087	1.35494	0.921809	0.747485	0.00479702	0.00170675	0.000424557	0.000435579	0.000303439
Leuconostoc	0.529608	0.568936	0.0563964	0.0400252	0.579969	0.164466	1.00697	0.00377904	0.00110649	0.000263882	0.00034179	0.000130397
Pediococcus	0.624832	0.110927	0.0797141	0.0428317	0.0997162	0.0657247	0.071077	0.00363681	0.00111164	0.000258018	0.000315637	0.000134497
Lactiplantibacillus	0.995392	0.161475	0.0852453	0.093949	0.17761	0.214298	1.18597	0.00255748	0.000794765	0.00048437	0.000332772	0.000137778
Hydrogenibacillus	0	0	0	0	0	0	0	0.00189928	0.000465009	0.000410483	0.000257019	0.000217328
Sporolactobacillus	0	0	0	0.00574653	0	0	0	0.000370932	0.000128811	5.39e-05	5.77e-05	2.38e-05
Effusibacillus	0	0	0	0	0	0	0	0.000647039	0.000117218	0.000218143	0.000103709	0.000162381
Kyrpidia	0	0	0	0	0	0	0	0.00120204	0.00038901	0.000225179	0.000134371	0.000147619
Tumebacillus	0	0	0	0	0	0	0	0.00446792	0.00111164	0.000361225	0.000339084	0.000194365
Alicyclobacillus	0	0.00109239	0.001193	0.00120276	0.00155321	0.00240231	0	0.00574805	0.00144913	0.000752944	0.000537485	0.000477301
Gemella	0	0.0074481	0.0248361	0.0105576	0.00240748	0.00505101	0.00313575	0.001718	0.00054616	0.000195859	0.000197499	9.68e-05
Polycladomyces	0	0	0	0	0	0	0	0.000713975	0.000246029	0.000106726	6.94e-05	0.000100053
Staphylospora	0	0	0	0	0	0	0	0.0012634	0.00025247	7.98e-05	7.67e-05	7.79e-05
Kroppenstedtia	0	0	0	0	0	0	0.00182919	0.00117694	0.000392874	0.000146601	0.000123549	0.000173042
Novibacillus	0	0.0011917	0	0	0.0132023	0	0	0.00140564	0.000291113	0.000231043	0.000275055	0.000112354
Laceyella	0	0.00268132	0	0	0	0	0	0.00139448	0.00034779	0.000164193	0.00021824	0.000145158
Thermoactinomyces	0.00140412	0	0	0.0010023	0.00201918	0	0	0.00091478	0.000342638	7.27e-05	0.000110924	5.9e-05
Brochothrix	0	0	0	0	0	0	0	0.000641462	0.000172607	2.58e-05	5.05e-05	3.36e-05
Listeria	0.00165941	0.0168824	0	0.00454377	0.00535858	0.0112724	0.00195984	0.0107124	0.00317649	0.000435112	0.000721456	0.000349364
Exiguobacterium	0.00663765	0.00258201	0.001193	0.00253916	0	0.000923965	0.00143722	0.0185299	0.0811781	0.00434761	0.0206084	0.000659364
Viridibacillus	0	0	0	0	0	0	0	0.00061915	0.000209962	1.99e-05	6.67e-05	1.64e-05
Jeotgalibacillus	0	0	0	0	0	0	0	0.000847845	0.000256334	8.09e-05	0.000126255	7.05e-05
Kurthia	0	0	0	0	0	0	0	0.00145305	0.000453416	6.8e-05	0.000116335	3.12e-05
Rummeliibacillus	0	0	0	0	0	0	0	0.00140843	0.000501076	7.98e-05	0.00012896	4.51e-05
Ureibacillus	0	0	0	0.000935481	0	0.000677574	0.00182919	0.00256306	0.000486906	0.000100862	0.000154211	4.51e-05
Solibacillus	0	0.00099308	0	0	0	0	0	0.00114905	0.000377417	0.000120799	0.000182168	6.72e-05
Paenisporosarcina	0	0.00158893	0	0	0	0	0	0.00143074	0.000553888	8.09e-05	0.000163229	8.61e-05
Planococcus	0.00357412	0.00198616	0.00140991	0.00247234	0.000776606	0.00209432	0.00391969	0.0101351	0.00281581	0.00107195	0.000888293	0.000569152
Sporosarcina	0.0100841	0.00307855	0.0215825	0	0.00147555	0.000923965	0.00705544	0.0069752	0.00208674	0.000361225	0.000631274	0.000300158
Thermobacillus	0	0	0	0	0	0	0	0.0021224	0.000471449	0.000456223	0.000227259	0.000183703
Saccharibacillus	0	0	0.00770028	0	0	0	0.00143722	0.00138333	0.000363248	0.000319004	0.00020291	0.000150899
Aneurinibacillus	0	0.00139031	0.00325364	0	0	0	0	0.00256027	0.000646632	0.000191168	0.000195695	0.000165661
Cohnella	0.00344647	0.0955343	0.0113877	0.00668201	0.00186385	0.0079461	0.0273072	0.00604647	0.00136926	0.000847941	0.000529368	0.000542909
Brevibacillus	0.00765883	0.00715018	0.0110624	0.00147004	0.0244631	0.00437344	0.00483428	0.0135934	0.00426108	0.00195977	0.0016359	0.00155328
Paenibacillus	0.312735	0.357211	0.217126	0.0537233	3.14922	0.392747	0.293846	0.35149	0.0699406	0.0245422	0.0179183	0.0116028
Salimicrobium	0	0	0	0	0	0	0	0.00029563	7.21e-05	2.58e-05	2.89e-05	3.12e-05
Mangrovibacillus	0	0	0	0	0	0	0	0.000426711	0.000167455	1.88e-05	2.71e-05	9.84e-06
Salipaludibacillus	0	0	0	0	0	0	0	0.0004044	0.000167455	3.99e-05	4.15e-05	2.21e-05
Paraliobacillus	0	0	0	0	0	0	0	0.00045739	0.000222843	3.4e-05	7.76e-05	2.79e-05
Alkalihalophilus	0	0	0	0	0	0	0	0.000507591	0.000227996	6.33e-05	5.77e-05	2.13e-05
Pradoshia	0	0	0	0	0	0	0	0.00072513	0.000216403	5.63e-05	3.88e-05	3.61e-05
Radiobacillus	0	0	0	0	0	0	0	0.000705608	0.000292401	7.62e-05	0.000110022	1.64e-05
Caldibacillus	0	0	0	0	0	0	0	0.000889679	0.000334909	6.92e-05	0.000110924	4.26e-05
Paenalkalicoccus	0	0	0	0	0	0	0	0.000808799	0.000265351	3.75e-05	6.04e-05	5.9e-05
Anaerobacillus	0	0	0	0	0	0	0	0.00080601	0.000338774	6.22e-05	8.39e-05	4.02e-05
Terribacillus	0	0	0	0	0	0	0	0.000928725	0.000285961	6.8e-05	7.12e-05	4.02e-05
Gottfriedia	0	0	0	0	0	0	0	0.00100124	0.000383857	9.27e-05	0.00018848	1.56e-05
Caldalkalibacillus	0	0	0	0	0	0	0	0.00101239	0.000412196	7.74e-05	7.39e-05	5.08e-05
Lederbergia	0	0	0	0	0	0	0	0.00105702	0.00040962	5.63e-05	8.84e-05	1.64e-05
Salisediminibacterium	0	0	0	0	0	0	0	0.00109606	0.000240877	8.56e-05	9.2e-05	6.64e-05
Sediminibacillus	0	0	0	0	0	0	0	0.00200248	0.000400603	5.16e-05	3.16e-05	9.84e-06
Aeribacillus	0	0	0	0	0.00108725	0	0	0.00120483	0.000365824	3.28e-05	5.59e-05	0
Halalkalibacterium_(ex_Joshi_et_al._2022)	0	0	0	0.0010023	0	0	0	0.000418344	0.000171319	4.81e-05	6.31e-05	5.99e-05
Salicibibacter	0	0	0	0.0134977	0.00139789	0.00905486	0.00444231	0.00295909	0.000953203	0.000148947	0.000204713	0.000101693
Fictibacillus	0	0	0.00347055	0	0	0	0	0.00139169	0.000443111	0.000369435	0.000443695	9.76e-05
Pontibacillus	0	0.0011917	0	0.00153686	0	0	0	0.00160644	0.000499788	5.63e-05	0.000105513	7.13e-05
Psychrobacillus	0	0.00148962	0.00629037	0	0	0	0.180567	0.00158971	0.000559041	0.00010438	0.000187579	0.000126296
Weizmannia	0	0.00287993	0	0.000935481	0	0	0	0.00163991	0.0003684	0.000180613	0.000137077	0.000173042
Halobacillus	0	0.00347578	0	0	0.00706712	0	0	0.00281127	0.00115157	0.000220488	0.000305717	0.000173042
Oceanobacillus	0.00140412	0	0.00585655	0	0.00388303	0	0.00130656	0.0029061	0.00102534	0.000232216	0.000342692	0.000150899
Evansella	0.00178706	0.00814326	0.00271136	0.0016705	0.00124257	0.158799	0.00666347	0.000811588	0.000298842	0.000107898	0.000161426	0.000136957
Sutcliffiella	0.00191471	0.00595848	0.00553118	0	0	0	0	0.00146978	0.000541007	0.000120799	0.000136175	7.05e-05
Gracilibacillus	0.00255294	0.00347578	0	0.00160368	0	0.0025255	0	0.0018686	0.000738088	9.03e-05	0.000171346	7.22e-05
Heyndrickxia	0.00306353	0	0	0	0	0	0	0.00243477	0.000575786	7.62e-05	0.000139782	0.000109074
Parageobacillus	0.00331882	0	0	0.000868661	0	0.000677574	0	0.00413045	0.0014298	0.000219315	0.000388684	0.00023783
Rossellomorea	0.00319118	0	0	0.00126958	0.00116491	0	0	0.00213356	0.000646632	0.000428076	0.000314735	0.000133677
Niallia	0.00421235	0.00764672	0	0	0.00124257	0.000985563	0	0.00290331	0.000930017	0.000451532	0.000315637	0.000200105
Mesobacillus	0.0045953	0.00099308	0.001193	0	0	0	0.00391969	0.00226185	0.000946763	0.000219315	0.000287681	0.000217328
Alkalihalobacillus	0.00472294	0.0111225	0.00140991	0.00106912	0.00124257	0	0	0.00445955	0.00167455	0.000480852	0.000572656	0.000278835
Anoxybacillus	0.00536118	0.00158893	0.00184373	0.00120276	0.00155321	0.00234071	0.00509559	0.0052823	0.00159855	0.000592269	0.000562736	0.000430555
Geobacillus	0.00842471	0.00317786	0.00292827	0.000935481	0	0.00104716	0	0.00667678	0.00159082	0.00113411	0.00075302	0.000615078
Lentibacillus	0.00765883	0.0210533	0.00585655	0	0	0.00110876	0.0346239	0.00112953	0.000355519	8.68e-05	0.000130764	9.19e-05
Lysinibacillus	0.00765883	0.0127114	0.00726646	0.0147004	0.00170853	0.0160154	0.654196	0.00853144	0.00330787	0.00145311	0.00201647	0.000884073
Cytobacillus	0.00855235	0.00546194	0.00151836	0	0	0	0.00405034	0.00451254	0.00169644	0.000363571	0.000444597	0.000168942
Virgibacillus	0.00957353	0.00645502	0.00206064	0.0355483	0.00108725	0.00153994	0.00365838	0.00564207	0.00210864	0.000369435	0.000578067	0.000244391
Peribacillus	0.0116159	0.0445893	0.039369	0.0309377	0.0114161	0.0121963	0.00666347	0.0046492	0.00174797	0.000516036	0.000541092	0.000337883
Neobacillus	0.0145518	0.00099308	0.00216909	0.000868661	0	0	0	0.00282522	0.000905543	0.000168885	0.000211928	0.000103333
Metabacillus	0.0245082	0.0301896	0.0163766	0.00467741	0.00660115	0.0193417	0.101259	0.00448744	0.00188708	0.000384682	0.000689892	0.000381349
Amphibacillus	0.16275	0.0155914	0.00639882	0.0196451	0.0383643	0.048539	0	0.000541059	0.000170031	3.28e-05	3.79e-05	2.79e-05
Priestia	0.328053	0.0443907	0.0623614	0.0361497	0.0649243	0.0121963	0.0173773	0.0142153	0.00472608	0.00477334	0.00636775	0.00121458
Bacillus	2.02308	0.919692	0.883688	0.997758	1.05191	0.22748	0.579069	0.188199	0.046041	0.0216911	0.0200484	0.00869311
Abyssicoccus	0	0	0	0	0	0	0	0.000142237	6.18e-05	0	2.07e-05	2.87e-05
Salinicoccus	0	0	0	0	0	0	0	0.000602416	0.000186776	3.64e-05	4.42e-05	1.39e-05
Nosocomiicoccus	0	0	0	0	0.000931927	0	0	0.000256585	8.76e-05	2.58e-05	2.53e-05	1.15e-05
Jeotgalicoccus	0	0.00168824	0	0	0.000854267	0.00166314	0	0.00105423	0.000336197	7.51e-05	9.02e-05	4.18e-05
Macrococcus	0.00191471	0.0191664	0.00629037	0.0013364	0.0351803	0.00234071	0.00222116	0.00400495	0.00130486	0.000270919	0.00034179	0.000183703
Mammaliicoccus	0.00434	0.00427024	0.00227755	0.00120276	0	0.00227911	0.00287444	0.00298698	0.00105883	0.00119861	0.000368844	0.000128756
Staphylococcus	6.02545	1.02714	1.48019	2.19898	0.837958	0.431553	1.05453	0.0385044	0.0163719	0.00465723	0.00496632	0.00235944
Mariprofundus	0	0	0	0	0	0	0	0.00257142	0.000587379	0.000505481	0.000220044	0.000225529
Hydrogenophilus	0	0	0	0	0	0	0	0.00289494	0.00103435	0.00220254	0.000633979	0.00055111
Silvanigrella	0	0	0	0	0	0	0	0.000808799	0.000329757	0.000166539	9.74e-05	8.45e-05
Fluviispira	0	0	0	0	0	0	0	0.00096777	0.000396739	0.000100862	9.2e-05	4.67e-05
Bacteriovorax	0	0	0	0	0	0	0	0.00221444	0.000577074	0.000189995	0.000170444	0.000371507
Halobacteriovorax	0	0	0	0	0.00100959	0	0	0.00271087	0.00094161	0.000120799	0.000207419	0.000268994
Pseudobdellovibrio	0	0	0	0	0	0	0	0.00130524	0.000465009	0.00020876	0.000248902	0.000405132
Bdellovibrio	0	0.00297924	0.00195218	0.0010023	0	0.000985563	0.00862331	0.00867925	0.00247446	0.00100275	0.0008423	0.00232746
Acidithiobacillus	0.00165941	0.00228408	0.00184373	0.000868661	0.000776606	0.00203272	0.00235181	0.0151385	0.0049412	0.00841491	0.00275055	0.0032714
Nautilia	0	0	0	0	0	0.000923965	0	0.000387666	0.00011593	2.35e-05	3.88e-05	3.12e-05
Caminibacter	0	0.00109239	0	0	0	0	0	0.000828322	0.000318164	9.85e-05	7.12e-05	4.35e-05
Nitratiruptor	0	0	0	0	0	0	0	0.00162875	0.000565481	0.000167712	0.000183971	9.02e-05
Nitrosophilus	0	0.00278063	0.00108455	0	0	0	0	0.000794855	0.000355519	7.98e-05	0.000157819	9.02e-05
Hydrogenimonas	0	0	0	0	0	0	0	0.000839478	0.000240877	0.000315486	0.000108218	0.000137778
Sulfurospirillum	0	0	0	0	0	0	0	0.00399937	0.0022542	0.000308449	0.000368844	0.000253412
Sulfurovum	0	0	0	0	0	0.0121963	0.00182919	0.00141679	0.000503652	0.000180613	0.000174051	0.000177963
Nitratifractor	0	0.0011917	0	0.00507833	0	0	0	0.000769754	0.000167455	0.000105553	8.12e-05	5e-05
Sulfuricurvum	0	0	0	0	0	0	0	0.0025017	0.000565481	0.000395237	0.000113629	0.000117275
Sulfurimonas	0	0.0637557	0.00281982	0.00260598	0.00108725	0.00160154	0.00130656	0.00591818	0.00328211	0.000996888	0.000799914	0.00217738
Wolinella	0	0	0	0	0	0	0	0.000432289	8.89e-05	2.7e-05	4.24e-05	2.62e-05
Helicobacter	0.00421235	0.00397232	0.0133399	0.0483777	0.0180173	0.00579018	0.00522625	0.0113399	0.00317649	0.000975778	0.00102898	0.000856189
Campylobacter	0.00485059	0.0221457	0.0433818	0.0164377	0.00838735	0.0105332	0.00718609	0.0221388	0.00743756	0.00213217	0.00194162	0.00132611
Poseidonibacter	0	0	0	0	0	0	0	0.000839478	0.000306571	6.1e-05	5.77e-05	3.12e-05
Halarcobacter	0	0.00109239	0	0	0	0	0	0.00122157	0.000510092	7.51e-05	0.00013888	9.76e-05
Arcobacter	0.00140412	0.00715018	0.00260291	0	0	0.00190953	0.00235181	0.0070254	0.0020481	0.000544184	0.000607827	0.000306719
Aliarcobacter	0.00229765	0.00337647	0.00184373	0.00294008	0.00116491	0	0.00143722	0.0166473	0.0061224	0.000602824	0.000679972	0.000308359
Malaciobacter	0.0123818	0.00347578	0.00336209	0.00340782	0	0	0	0.00408304	0.00133835	0.000172403	0.000231768	0.000145979
Hippea	0	0	0	0	0	0	0	0.000245429	9.92e-05	8.44e-05	3.07e-05	1.97e-05
Dissulfurimicrobium	0	0	0	0	0	0	0	0.000462968	0.000145557	0.000102034	5.86e-05	3.77e-05
Candidatus_Desulfofervidus	0	0	0	0	0.000854267	0	0	0.000326309	0.000114642	4.57e-05	4.96e-05	6.07e-05
Syntrophobacter	0	0	0	0	0.00139789	0	0	0.0026021	0.000671107	0.000423384	0.000284975	0.000444497
Desulfoglaeba	0	0	0	0	0.00326175	0	0	0.00145584	0.000407043	0.000656773	0.000273251	0.000205846
Desulfarculus	0	0	0	0.000868661	0.025162	0	0	0.0041193	0.00124689	0.00180144	0.000775565	0.000884073
Desulfobacca	0	0	0	0.00140322	0	0	0	0.00134986	0.000374841	0.000211106	0.000161426	0.000100053
Syntrophus	0	0.00099308	0	0	0	0	0	0.000853423	0.000292401	0.000566467	0.000161426	0.000150079
Desulfomonile	0	0.00168824	0	0	0	0.00320308	0	0.0010877	0.000306571	0.000236908	0.000123549	6.97e-05
Syntrophotalea	0	0	0	0	0	0	0	0.00420855	0.00121469	0.00182724	0.000647507	0.000656084
Pelobacter	0	0	0	0	0	0	0	0.00234831	0.000694293	0.000839732	0.000429266	0.000293597
Desulfuromonas	0	0.00268132	0.00444664	0	0	0.000985563	0	0.0133173	0.00366468	0.00455402	0.00185685	0.00217902
Trichlorobacter	0	0	0	0	0	0	0	0.00317384	0.000826968	0.000505481	0.000259724	0.000318201
Geotalea	0	0	0	0	0	0	0.00574888	0.00354756	0.00102663	0.000903063	0.000413034	0.000515026
Citrifermentans	0	0	0	0.000935481	0	0	0	0.00541059	0.00144655	0.00145428	0.00064931	0.000799602
Geoalkalibacter	0	0.00109239	0.00878482	0	0	0	0	0.00610225	0.00158051	0.00132293	0.000651114	0.000799602
Geomonas	0	0.00168824	0.0236431	0.0010023	0.00396069	0.00110876	0	0.0135739	0.00381925	0.00526474	0.00221757	0.0021741
Geobacter	0.00344647	0.00317786	0	0.0010023	0.000854267	0.000677574	0	0.0174952	0.00468486	0.00644693	0.0024764	0.00268092
Bradymonas	0	0	0.001193	0	0	0	0	0.00266625	0.000691716	0.0007764	0.000398604	0.000404311
Persicimonas	0.00191471	0.00168824	0	0	0	0.00209432	0	0.00473008	0.00137313	0.00131003	0.000781878	0.000883252
Microvenator	0.0024253	0	0	0	0	0	0	0.00131639	0.000325892	0.000204069	0.000124451	0.000168121
Desulfocapsa	0	0	0	0	0	0	0	0.000831111	0.000206098	2.46e-05	5.05e-05	3.61e-05
Desulfotalea	0	0	0	0	0	0	0	0.00130524	0.000398027	0.000139564	0.000125353	5.41e-05
Desulfosediminicola	0	0	0	0	0	0	0.00130656	0.00192717	0.000564193	0.000240426	0.00017856	0.000133677
Desulfomarina	0	0	0	0	0	0	0	0.000596838	0.000199657	8.21e-05	6.22e-05	4.1e-05
Desulfurivibrio	0	0	0	0	0	0	0	0.00148373	0.000502364	0.000451532	0.00022275	0.000223889
Desulfobulbus	0	0.00109239	0	0	0	0	0	0.00467709	0.00180207	0.00224359	0.000858533	0.00104071
Desulfosudis	0.00140412	0.0652454	0.00281982	0.0158364	0	0	0	0.00193554	0.000452127	0.000369435	0.000150604	0.000228809
Desulfobacula	0	0	0	0	0	0	0	0.000482491	0.000180336	0.000124318	7.94e-05	5.17e-05
Desulforapulum	0	0	0	0	0	0	0	0.000808799	0.000203522	0.000174749	7.85e-05	0.000120555
Desulfatibacillum	0	0	0	0.0010023	0	0	0	0.00153672	0.000462432	0.00024629	0.000124451	0.000192725
Desulfonema	0	0	0.00151836	0	0	0.000862367	0	0.0024264	0.000734224	0.000394064	0.000264233	0.000298518
Desulfoluna	0	0.00168824	0.00162682	0	0	0	0	0.00174031	0.000468873	0.000512518	0.000214633	0.000230449
Desulfosarcina	0.00255294	0.00198616	0.00271136	0	0.000854267	0	0	0.0079848	0.00236111	0.00249574	0.00100643	0.00116537
Desulfococcus	0.00561647	0	0	0	0	0	0	0.00206941	0.000569346	0.000715414	0.000353513	0.000268174
Desulfobacter	0.00625471	0	0	0.00461059	0.0458974	0	0	0.00155066	0.000376129	0.000293202	0.000160524	0.000161561
Labilithrix	0	0	0.00108455	0	0.00924161	0	0	0.00663494	0.00198112	0.00148595	0.00100282	0.00548978
Haliangium	0	0.0011917	0.00455509	0.00193778	0.000776606	0	0	0.0079095	0.00244484	0.00347855	0.00144381	0.00175748
Sandaracinus	0.00153177	0.00317786	0.0113877	0.00207142	0	0.00123195	0	0.0156628	0.00473252	0.0044602	0.002627	0.00379134
Pajaroellobacter	0	0	0	0	0	0	0	0.000697241	0.000180336	2.58e-05	3.16e-05	4.18e-05
Chondromyces	0	0	0	0.00594699	0	0	0	0.00505639	0.00159726	0.0015141	0.000847711	0.00118095
Polyangium	0	0.00208547	0	0	0	0	0	0.00854817	0.00281453	0.0031185	0.00171797	0.0021905
Sorangium	0.00395706	0.0141017	0.00368746	0.00434331	0.00178619	0.00277189	0.0128043	0.0332556	0.0102495	0.0120506	0.00615853	0.00802308
Vulgatibacter	0.00127647	0	0	0	0	0	0	0.00514285	0.00130228	0.000731833	0.000694401	0.000897194
Stigmatella	0	0	0	0	0	0	0	0.00473566	0.00133062	0.00176625	0.000845907	0.00151883
Melittangium	0	0.00148962	0	0	0.000931927	0	0	0.00398543	0.00140791	0.00233389	0.000998315	0.00144995
Cystobacter	0.00165941	0	0	0.000935481	0.00248514	0	0	0.00574805	0.00209705	0.00437458	0.00132658	0.00187394
Archangium	0.00153177	0.0061571	0.00466355	0.00247234	0.0772723	0.0126275	0.0398502	0.015727	0.00534051	0.00712013	0.00308332	0.00500182
Pyxidicoccus	0	0.00109239	0.00108455	0.000935481	0	0.000862367	0	0.00597396	0.00252599	0.00301881	0.00127517	0.00173288
Corallococcus	0.00178706	0	0.00466355	0.00106912	0	0.00209432	0.00130656	0.0160254	0.00577847	0.00646453	0.00303823	0.00501166
Myxococcus	0.00204235	0.00268132	0.00173527	0.000735021	0	0	0.00287444	0.01718	0.00539333	0.00830818	0.00332952	0.00577682
Anaeromyxobacter	0.0045953	0.00297924	0.00227755	0.00207142	0.00124257	0	0.00287444	0.0356764	0.0103307	0.0146941	0.00679161	0.00767864
Desulfohalobium	0	0	0	0	0	0	0	0.00100961	0.000222843	0.000228698	0.000106415	7.79e-05
Desulfomicrobium	0	0	0	0	0	0	0	0.0050285	0.00136025	0.00166304	0.000576263	0.000813544
Lawsonia	0	0	0	0	0	0	0	0.000552215	0.000144269	2.58e-05	3.79e-05	1.8e-05
Paradesulfovibrio_(ex_Waite_et_al._2020)	0	0	0	0	0	0	0	0.000822744	0.000206098	0.00011259	8.57e-05	7.96e-05
Oleidesulfovibrio	0	0	0	0	0	0	0	0.00217539	0.000713614	0.000670847	0.000298502	0.000275555
Desulfolutivibrio	0	0	0	0	0	0	0	0.00234831	0.00066853	0.000770536	0.000283171	0.000430555
Desulfocurvibacter	0	0	0	0	0	0	0	0.00216702	0.000637616	0.000896027	0.000326459	0.000369047
Salidesulfovibrio	0	0	0	0	0.000931927	0	0	0.00163154	0.000507516	0.000526592	0.000246197	0.000192725
Maridesulfovibrio	0	0	0	0	0.00116491	0	0	0.00150883	0.000497211	0.000198205	0.000149702	0.000103333
Oceanidesulfovibrio	0	0	0	0.00187096	0	0	0	0.00236783	0.000767715	0.000958185	0.000369746	0.00039037
Pseudodesulfovibrio	0	0.00307855	0.001193	0	0.00403835	0.000923965	0	0.0159166	0.00471063	0.00389138	0.00174773	0.00218394
Solidesulfovibrio	0	0.00923565	0.001193	0	0	0	0	0.00623891	0.00320225	0.00312437	0.00106234	0.00121375
Megalodesulfovibrio	0.00165941	0	0	0	0	0	0	0.00213077	0.000686564	0.000815103	0.000274153	0.000321481
Desulfovibrio	0.0261677	0.00228408	0.0144245	0.00213824	0.00248514	0.0258094	0	0.0145138	0.00559942	0.00559078	0.00197859	0.00240045
Sneathiella	0	0	0	0	0	0	0	0.00153951	0.000413484	0.000614552	0.000185775	0.000273915
Magnetococcus	0	0	0	0	0	0	0	0.00156182	0.000656937	0.000573504	0.000206517	0.000301798
Kordiimonas	0	0	0	0	0	0	0	0.004599	0.00101374	0.00067202	0.000433775	0.000542909
Candidatus_Puniceispirillum	0	0	0	0	0	0	0	0.00168453	0.000363248	0.000384682	0.000182168	0.000174682
Micavibrio	0	0	0	0	0	0	0	0.00480538	0.00117734	0.00122559	0.00042115	0.000619999
Paremcibacter	0	0	0	0	0	0	0	0.00229532	0.000698157	0.00130065	0.000386881	0.000354285
Luteithermobacter	0	0	0	0.0010023	0	0	0	0.00285032	0.000832121	0.00141675	0.000433775	0.000544549
Hirschia	0	0	0	0	0	0	0	0.00157576	0.000431518	0.00020876	0.00011904	5.82e-05
Candidatus_Viadribacter	0	0	0	0	0	0	0	0.00620265	0.00172092	0.00173928	0.000618649	0.000564232
Hyphomonas	0	0.00099308	0	0	0	0	0	0.017894	0.00390427	0.00608571	0.00165213	0.00192479
Candidatus_Nucleicultrix	0	0	0	0	0	0	0	0.000864579	0.000333621	8.8e-05	4.42e-05	3.69e-05
Candidatus_Nesciobacter	0	0	0	0	0	0	0	0.00018965	8.5e-05	1.41e-05	1.98e-05	1.56e-05
Candidatus_Cytomitobacter	0	0	0	0	0	0	0	0.000290052	0.000103049	2.81e-05	2.62e-05	2.71e-05
Candidatus_Gromoviella	0	0	0	0	0	0	0	0.000354198	9.4e-05	4.1e-05	3.43e-05	1.56e-05
Candidatus_Hydrogenosomobacter	0	0	0	0	0	0	0	0.00138333	0.000327181	3.99e-05	7.21e-05	3.12e-05
Candidatus_Paracaedibacter	0.00268059	0.00228408	0	0	0	0	0	0.0011379	0.000382569	0.000132527	9.47e-05	5e-05
Parvularcula	0	0	0	0	0	0	0	0.00283916	0.000685276	0.000767017	0.000273251	0.000328862
Aquisalinus	0.0089353	0.00139031	0	0.0010023	0	0.00110876	0	0.00309017	0.000896526	0.00119978	0.000326459	0.000434655
Candidatus_Fokinia	0	0	0	0	0	0	0	0.000365354	9.79e-05	0.000105553	0.000101004	8.61e-05
Candidatus_Midichloria	0	0	0	0	0	0	0	0.000649828	0.000239589	0.00020876	8.12e-05	0.000147619
Candidatus_Deianiraea	0	0	0.00770028	0	0	0	0	0.00136101	0.000539719	4.46e-05	4.69e-05	2.79e-05
Anaplasma	0	0	0	0	0	0	0	0.00100403	0.000337485	0.000154811	0.000113629	0.000103333
Neorickettsia	0	0	0	0	0	0	0	0.00112116	0.000294978	0.000102034	6.22e-05	3.03e-05
Candidatus_Neoehrlichia	0	0	0	0	0	0	0	0.00124109	0.000334909	3.75e-05	4.15e-05	1.72e-05
Ehrlichia	0	0.00139031	0	0	0.00310642	0.000985563	0	0.00188255	0.000629887	0.000134873	0.000144291	0.000124656
Wolbachia	0	0.00228408	0.00151836	0	0.118277	0.00110876	0	0.0121013	0.00428426	0.00158095	0.00133469	0.000682327
Candidatus_Phycorickettsia	0	0	0	0	0	0	0	0.00107933	0.000703309	0.00018765	0.000110924	7.63e-05
Candidatus_Sneabacter	0	0	0	0	0	0	0	0.000186861	7.6e-05	2.46e-05	1.44e-05	1.8e-05
Rickettsia	0.00306353	0.00655433	0.004772	0.00795159	0.00240748	0.120547	0.00287444	0.00906134	0.0025028	0.00109423	0.0011408	0.000656084
Orientia	0.00612706	0.00307855	0.00639882	0	0	0.00468142	0	0.00165386	0.000489483	0.000127836	9.65e-05	4.84e-05
Maricaulis	0	0	0	0	0	0	0	0.00352246	0.000966084	0.00147188	0.000397703	0.000446957
Hyphobacterium	0	0	0	0	0	0	0	0.00435636	0.00126106	0.001527	0.000542896	0.000835686
Marinicauda	0	0	0	0	0	0	0	0.00640904	0.00214084	0.00354892	0.00109752	0.00139664
Glycocaulis	0.0160835	0.0115197	0.081124	0.000935481	0.00163087	0.00289509	0	0.00385714	0.00110262	0.00176742	0.000505019	0.00054947
Candidatus_Pelagibacter	0	0	0.00140991	0	0.0051256	0.000615977	0.00156788	0.0127623	0.00563678	0.000405792	0.000836889	0.000178783
Candidatus_Fonsibacter	0.0319118	0.00645502	0.00271136	0.000868661	0.00116491	0	0	1.71824	1.20971	0.0363888	0.101969	5.49e-05
Terricaulis	0	0	0	0	0	0	0	0.00521257	0.00148004	0.00171699	0.000486081	0.000569973
Asticcacaulis	0	0.00109239	0	0.000735021	0	0	0	0.0248803	0.00404854	0.00779684	0.00165755	0.00148603
Phenylobacterium	0.00204235	0.0280049	0.00216909	0	0.00186385	0.000615977	0.00326641	0.4108	0.170835	0.97337	0.109021	0.055927
Caulobacter	0.00497824	0.0049654	0.00379591	0.0020046	0.00170853	0.00289509	0.00470363	0.120991	0.045375	0.137274	0.0219016	0.0186533
Brevundimonas	0.0345924	0.00665364	0.00542273	0.00240552	0.0731563	0.00609817	0.00457297	0.396733	0.117147	0.114566	0.0254124	0.0280361
Terasakiella	0	0	0	0	0	0	0	0.00165943	0.000544872	0.000614552	0.000225455	0.000267354
Aestuariispira	0	0	0	0	0	0	0	0.00379578	0.000991846	0.00138392	0.000406721	0.000533068
Nisaea	0	0	0	0	0	0	0	0.00570064	0.00187678	0.00347152	0.000982082	0.00142862
Stella	0	0	0	0	0	0	0	0.0105981	0.00403308	0.00744382	0.00212649	0.00383809
Elioraea	0	0	0	0	0.00186385	0	0	0.00740749	0.00301805	0.00542659	0.00142488	0.00482385
Magnetospira	0	0	0	0	0	0	0	0.00283638	0.000922288	0.00151644	0.000433775	0.000683967
Thalassospira	0	0.00238339	0.00206064	0.00253916	0	0.000923965	0.00248247	0.0177099	0.00472093	0.00789301	0.00232489	0.00312952
Haematospirillum	0	0	0	0	0	0	0	0.00195506	0.000561617	0.00110361	0.00033187	0.000661824
Defluviicoccus	0	0	0	0	0	0	0	0.00509822	0.00152255	0.00284993	0.000920758	0.000950501
Ferrovibrio	0	0	0	0	0	0	0	0.00812704	0.00257751	0.00498209	0.00155474	0.00241603
Tistrella	0	0	0	0	0	0	0	0.0121933	0.00362475	0.00629681	0.00187579	0.00293515
Pararhodospirillum	0	0	0	0	0	0.00153994	0	0.00527114	0.00177631	0.00362281	0.000910838	0.0013827
Magnetospirillum	0	0.00109239	0.00184373	0.000868661	0	0	0	0.0214388	0.00740922	0.0131824	0.00361991	0.00596134
Hypericibacter	0	0.00109239	0	0.000668201	0	0.00080077	0	0.0197403	0.00622416	0.00971673	0.003169	0.00499936
Candidatus_Endolissoclinum	0	0.0011917	0	0	0	0	0	0.00193554	0.000680123	0.000250981	0.00021283	0.000129576
Rhodospirillum	0.00140412	0	0	0	0	0	0	0.0152779	0.00556207	0.0117234	0.00310947	0.00475825
Nitrospirillum	0	0	0	0	0	0	0	0.00766686	0.00272693	0.00508648	0.00139963	0.00204698
Indioceanicola	0	0	0	0	0	0.000739172	0	0.00627517	0.00221813	0.00468537	0.00116064	0.00196005
Niveispirillum	0	0	0	0	0.00139789	0	0	0.0139002	0.00323187	0.00535857	0.00136175	0.00244145
Skermanella	0.00165941	0.00297924	0.00694109	0.000868661	0	0	0	0.024515	0.00891374	0.0174549	0.00503847	0.00827895
Azospirillum	0.00561647	0.00585917	0.00433818	0.00681565	0.0021745	0.00615977	0.00391969	0.0836773	0.0288756	0.0560439	0.0160596	0.0238265
Bombella	0	0	0	0	0	0	0	0.000624728	0.000171319	0.000295548	8.66e-05	7.63e-05
Entomobacter	0	0	0	0	0	0	0	0.00080601	0.000280808	0.000277956	7.21e-05	8.61e-05
Swingsia	0	0	0	0	0	0	0	0.00109327	0.000307859	0.000302585	0.000146997	0.000134497
Commensalibacter	0	0	0	0	0	0	0	0.00104028	0.000256334	0.000139564	7.39e-05	8.86e-05
Parasaccharibacter	0	0	0	0	0	0	0	0.00119089	0.000408332	0.000756462	0.000182168	0.000442856
Neokomagataea	0	0	0	0	0	0	0	0.00161481	0.000510092	0.000489062	0.000194793	0.000264894
Oecophyllibacter	0	0	0	0	0	0	0	0.00168174	0.000544872	0.00138274	0.000281368	0.000601137
Neoasaia	0	0	0	0	0	0	0	0.00231763	0.000949339	0.00224007	0.000513136	0.00112846
Novacetimonas	0	0	0	0	0	0	0	0.00327424	0.00117218	0.00323813	0.000750314	0.00166481
Acidiphilium	0	0	0	0	0	0	0	0.0112786	0.00426752	0.0100486	0.00255666	0.00559803
Gluconacetobacter	0	0	0	0	0	0.1041	0	0.00432568	0.00156377	0.004072	0.000929776	0.00218476
Kozakia	0	0	0	0	0.00108725	0	0	0.00350015	0.00145428	0.00353016	0.000881078	0.00220608
Acidibrevibacterium	0	0	0.001193	0	0	0	0	0.00679392	0.00267412	0.00694538	0.0016837	0.00455814
Rhodovastum	0	0	0.00216909	0	0.000854267	0	0	0.0101184	0.00399959	0.00963346	0.00260536	0.00621147
Formicincola	0	0	0.00509737	0	0	0	0	0.000973348	0.000288537	0.000480852	0.000124451	0.000222248
Lichenicola	0	0.00109239	0	0	0	0	0	0.00408583	0.00141435	0.00298246	0.000839594	0.00163365
Asaia	0	0.00158893	0	0	0	0.000677574	0	0.00310133	0.00108846	0.00268456	0.000655623	0.00132447
Roseococcus	0	0.00168824	0	0	0	0.000739172	0	0.0153951	0.00856723	0.0232416	0.00523957	0.0352473
Sediminicoccus	0	0.00198616	0	0.00193778	0.00163087	0.00117036	0	0.0190207	0.00994165	0.0315591	0.00659321	0.0262171
Komagataeibacter	0.00280824	0.00158893	0.00173527	0.00106912	0.00248514	0.000615977	0	0.0261577	0.00960288	0.029108	0.00673028	0.0144404
Acetobacter	0.00561647	0.00724949	0.00130145	0.00454377	0.000931927	0.00283349	0	0.0242166	0.00883259	0.01884	0.0048049	0.0116611
Roseomonas	0.00497824	0.00705087	0.00726646	0.0689583	0.00232982	0.00289509	0.00561822	0.0809831	0.0417554	0.12545	0.0278446	0.0972455
Gluconobacter	0.0116159	0	0	0	0	0	0	0.0090474	0.00290985	0.00674248	0.00178109	0.00371097
Granulibacter	0.0379112	0.00734879	0.00390436	0.00995619	0	0.00135515	0	0.00741585	0.00295879	0.00766079	0.00179823	0.00442364
Zymomonas	0	0	0	0.0010023	0	0	0	0.0050034	0.000964796	0.000898372	0.000461732	0.000519946
Paraurantiacibacter	0	0	0	0	0	0	0	0.00574805	0.00119537	0.00105905	0.000468946	0.000433835
Pelagerythrobacter	0	0	0	0	0	0	0	0.00642856	0.00132676	0.000853805	0.00055011	0.000445317
Croceibacterium	0	0	0	0	0	0	0	0.00907808	0.00143625	0.00107195	0.000553717	0.00055357
Aurantiacibacter	0	0	0	0	0	0	0	0.0140926	0.00251955	0.00179792	0.000914446	0.000804522
Tsuneonella	0	0	0	0	0	0.000862367	0	0.0290471	0.00624734	0.00302702	0.00266758	0.00159264
Altererythrobacter	0	0.0011917	0.00227755	0.000668201	0	0	0.00169853	0.0665363	0.0103075	0.00781678	0.00377321	0.00321317
Qipengyuania	0	0.00268132	0.004772	0.000935481	0.00132023	0.0162618	0	0.0690603	0.0161452	0.00931328	0.00646515	0.00446875
Croceicoccus	0	0.00397232	0	0	0	0	0	0.0691384	0.0122165	0.0107664	0.00462363	0.00465737
Erythrobacter	0.0024253	0.00476678	0.00303673	0.0010023	0.00605753	0.00468142	0.0918514	0.166225	0.0678346	0.0190054	0.0133145	0.0115782
Porphyrobacter	0.00931824	0.00208547	0.00694109	0.00106912	0	0	0.00156788	0.183132	0.132727	0.00905644	0.00973785	0.0164144
Sandaracinobacteroides	0	0	0	0	0	0	0	0.00966376	0.00489998	0.0254769	0.00345036	0.00265304
Polymorphobacter	0.00408471	0	0	0.000668201	0	0.000615977	0	0.00780631	0.00246029	0.00269512	0.00105333	0.00122442
Sphingosinicella	0.0245082	0.00824257	0.0996698	0.000801841	0.00163087	0.190706	0.0133269	0.0225348	0.00505069	0.00495747	0.00217339	0.00191494
Hankyongella	0	0	0	0	0	0	0	0.00549426	0.00166295	0.00313023	0.000936089	0.00146225
Tardibacter	0	0	0	0	0	0	0	0.0117973	0.00226064	0.00202192	0.000863944	0.00100135
Allosphingosinicella	0	0	0	0	0	0	0	0.00540501	0.00125333	0.0014062	0.000682678	0.00054783
Citromicrobium	0	0	0	0	0	0	0	0.00940717	0.00242423	0.00263179	0.00110653	0.00172714
Sphingosinithalassobacter	0	0	0	0	0	0	0	0.0139755	0.00261358	0.00231747	0.0011868	0.00117439
Aquisediminimonas	0	0	0	0	0	0	0	0.0133034	0.00145299	0.000959358	0.000544699	0.000332142
Parasphingopyxis	0	0	0	0	0	0	0	0.0165162	0.00272951	0.00292499	0.00102357	0.00121047
Sphingomicrobium	0	0	0	0	0.00225216	0	0	0.0107905	0.0021563	0.00184248	0.00120754	0.000849628
Sphingorhabdus	0	0.00148962	0	0	0	0	0	0.27196	0.0147914	0.00482611	0.0035198	0.00144748
Blastomonas	0	0.00297924	0	0.00120276	0	0	0	0.0343712	0.0143715	0.00421273	0.00154301	0.00171074
Rhizorhabdus	0	0.0049654	0	0	0	0	0	0.0464083	0.0111229	0.0145065	0.00540641	0.00540285
Sphingopyxis	0.00140412	0.00595848	0.00466355	0.00273962	0.00163087	0.0330164	0.00287444	0.243705	0.0387902	0.0290704	0.01466	0.0127838
Parasphingorhabdus	0.00153177	0.0226422	0.00260291	0.00193778	0	0.00357267	0.00914594	0.0223117	0.00249636	0.001941	0.000803522	0.000719232
Novosphingobium	0.00293588	0.0135059	0.00390436	0.00180414	0.00108725	0.00197112	0.00431166	0.367499	0.0429263	0.0316553	0.0156664	0.011657
Novosphingopyxis	0.00395706	0.00188685	0	0.00187096	0.00116491	0.00234071	0	0.013454	0.00196437	0.00291678	0.000880176	0.00093984
Sphingomonas	0.0107224	0.438941	0.0315603	0.011894	0.0792915	0.05359	0.0448151	0.469374	0.102406	0.114569	0.0587202	0.0409757
Sphingobium	0.0465912	0.0307855	0.0343801	0.015235	0.0397622	0.0108412	0.0384129	0.313192	0.0512888	0.0543457	0.0208483	0.0216188
Falsihalocynthiibacter	0	0	0	0	0	0	0	0.00282243	0.000497211	0.000924174	0.000279564	0.000260793
Thalassobius	0	0	0	0	0	0	0	0.00643135	0.0014633	0.00443439	0.000924366	0.000770898
Maribius	0	0	0	0	0	0	0	0.00818003	0.0013757	0.00353368	0.000824264	0.000847988
Antarctobacter	0	0	0	0	0	0	0	0.008339	0.00170804	0.00534919	0.00106415	0.000920977
Tateyamaria	0	0	0	0	0	0	0	0.00915338	0.00152513	0.00424205	0.000940598	0.000951321
Thalassococcus	0	0	0	0	0	0	0	0.00947411	0.00139116	0.00335541	0.000804423	0.000905395
Roseibacterium	0	0	0	0	0	0	0	0.0118866	0.0022542	0.0075224	0.00160073	0.00139254
Sagittula	0	0	0	0	0	0	0	0.0223759	0.00374969	0.0106069	0.00227259	0.00207076
Ketogulonicigenium	0	0	0	0	0	0	0	0.0144301	0.00292788	0.0075787	0.00185144	0.00180177
Ponticoccus	0	0	0	0	0	0	0	0.0155401	0.00273982	0.00820849	0.00170534	0.0023291
Roseobacter	0	0	0	0	0	0	0	0.0163963	0.0032615	0.00866237	0.00199212	0.00184113
Oceanicola	0	0	0	0	0	0.00104716	0	0.0096275	0.0017441	0.00524246	0.00119581	0.00120145
Dinoroseobacter	0	0	0	0.000868661	0	0	0	0.0222503	0.00366081	0.0118442	0.00262971	0.0182186
Octadecabacter	0	0	0.00206064	0.00106912	0	0	0	0.0210483	0.00380251	0.00999468	0.0023312	0.00215523
Jannaschia	0	0.00109239	0.00639882	0	0	0	0	0.0283163	0.00568444	0.0155749	0.00345577	0.0035896
Roseivivax	0	0.00109239	0	0.00567971	0	0	0	0.0311806	0.0057218	0.0155714	0.00373895	0.00417597
Yangia	0	0.0011917	0.00466355	0	0	0	0	0.00880755	0.00187936	0.00495512	0.00119762	0.00120063
Pseudosulfitobacter	0	0.00198616	0	0	0.00271812	0	0	0.0364657	0.00703309	0.0229038	0.00465429	0.00406526
Celeribacter	0	0.00198616	0	0	0	0.000923965	0	0.0436445	0.00712584	0.0192036	0.00454788	0.0045975
Ruegeria	0	0.0024827	0.00325364	0.000735021	0	0.00147834	0	0.0489296	0.00961318	0.0263096	0.00591955	0.00517814
Loktanella	0	0.00238339	0	0	0	0	0	0.0103917	0.00187678	0.00530931	0.00117056	0.00100299
Salipiger	0	0.00297924	0	0	0	0	0	0.0471558	0.00892533	0.0246231	0.00580411	0.00535364
Actibacterium	0.00127647	0	0	0.000935481	0	0	0	0.0299646	0.00610179	0.0257866	0.00481933	0.00275965
Leisingera	0.00140412	0.00595848	0.00260291	0.00147004	0.00124257	0.00461983	0.00496494	0.0581053	0.0125565	0.0384588	0.00848252	0.00772456
Phaeobacter	0.00165941	0.00486609	0.0211486	0.00106912	0	0.00080077	0	0.0500507	0.0222277	0.0308871	0.00771327	0.00592854
Roseovarius	0.00395706	0.0024827	0	0.000935481	0.00124257	0.00147834	0.0195984	0.103892	0.0172195	0.0477685	0.0106442	0.0112896
Sulfitobacter	0.00919059	0.00923565	0.00509737	0.0020046	0.00287344	0.00160154	0.00522625	0.137175	0.0248528	0.0719824	0.0162715	0.0139943
Mameliella	0.236019	0.00397232	0.0104116	0.00227188	0.00450432	0.0203272	0	0.0150548	0.00317262	0.00975778	0.00214723	0.00206502
Pseudohalocynthiibacter	0	0	0	0	0	0	0	0.0100514	0.00224003	0.00764906	0.00151145	0.000823385
Planktomarina	0	0	0	0	0	0	0	0.00323799	0.000732936	0.00157391	0.000390488	0.000271455
Cognatishimia	0	0	0	0	0	0	0	0.00432568	0.000769003	0.00184014	0.000414837	0.000410872
Pontibrevibacter	0	0	0	0	0	0	0	0.00823302	0.00164492	0.00453526	0.00100192	0.00105055
Profundibacter	0	0	0	0	0	0	0	0.00688316	0.00155346	0.00534567	0.00108218	0.000793861
Pikeienuella	0	0	0	0	0	0	0	0.00815772	0.00195793	0.00435816	0.00111465	0.00172222
Pseudooceanicola	0	0	0	0	0	0	0	0.00859558	0.00168099	0.00483901	0.00107317	0.00110796
Gymnodinialimonas	0	0	0	0	0	0	0	0.00902509	0.00163333	0.00414588	0.00100914	0.00115881
Pelagovum	0	0	0	0	0	0	0	0.00995381	0.00185746	0.0043652	0.00113269	0.00135317
Pseudopuniceibacterium	0	0	0	0	0	0	0	0.00953547	0.00184844	0.00594732	0.00125443	0.0012523
Brevirhabdus	0	0	0	0	0	0	0	0.0195506	0.00353844	0.0110268	0.00225455	0.00187066
Pacificitalea	0	0	0	0	0	0	0	0.0137245	0.00242809	0.00752944	0.00153219	0.00123836
Pseudorhodobacter	0	0	0	0	0	0	0	0.0122687	0.00238043	0.00800912	0.00170083	0.00130643
Yoonia	0	0	0	0	0	0	0	0.0203009	0.00377803	0.0134427	0.00274244	0.00295976
Falsirhodobacter	0	0	0	0	0	0	0	0.0247158	0.00354231	0.0112789	0.00212379	0.00207568
Thioclava	0	0	0	0	0	0	0	0.0261075	0.00415287	0.00947865	0.00220315	0.00264976
Frigidibacter	0	0	0	0	0	0	0	0.0549872	0.0106591	0.0425425	0.00790535	0.00736454
Tritonibacter	0	0	0	0	0	0	0.00235181	0.0135488	0.00228898	0.00500203	0.00127517	0.00124984
Parasedimentitalea	0	0	0	0	0.000931927	0	0	0.00383204	0.000838561	0.00190464	0.000464437	0.000384629
Roseicitreum	0	0	0	0.00207142	0	0	0	0.014801	0.00271405	0.00951735	0.00195064	0.00192151
Aliiroseovarius	0	0	0.001193	0	0	0	0	0.016943	0.00322414	0.00900131	0.0020336	0.00176487
Haematobacter	0	0	0.00401282	0	0	0	0	0.0457976	0.00879008	0.0281064	0.00529819	0.0103284
Tabrizicola	0	0.00109239	0	0	0	0	0	0.121013	0.0173625	0.0436918	0.00997774	0.0170533
Polymorphum	0	0.0011917	0.00216909	0	0.00528092	0	0	0.0118001	0.00359641	0.00708729	0.00189021	0.00251444
Silicimonas	0	0.00109239	0	0	0	0	0	0.012595	0.00205711	0.00459389	0.00118048	0.00151063
Rhodovulum	0	0.0011917	0	0	0	0	0	0.0433516	0.00879909	0.0268444	0.00543166	0.00570301
Neotabrizicola	0	0.00218478	0	0	0	0	0	0.139206	0.0181817	0.0432579	0.00919496	0.010827
Rhodobaca	0	0.00228408	0	0	0	0	0	0.010916	0.00201718	0.00674483	0.00128149	0.00121129
Qingshengfaniella	0	0.013208	0	0	0	0	0	0.00643693	0.00116445	0.00321115	0.000732278	0.000724152
Pukyongiella	0	0.0191664	0	0.00247234	0	0	0	0.0157102	0.00337485	0.0115967	0.00263782	0.00216426
Fuscovulum	0	0.0201595	0	0	0	0	0	0.0891381	0.012675	0.0368602	0.00774303	0.00867342
Pontivivens	0.00127647	0	0	0	0	0	0.0162014	0.00985341	0.0021022	0.00505598	0.0012887	0.00154836
Cereibacter	0.00127647	0.00228408	0.00206064	0	0	0.000677574	0	0.108446	0.0178945	0.057273	0.012556	0.0156501
Rhodobacter	0.00153177	0.00258201	0	0.000735021	0.00100959	0	0	0.126426	0.0234771	0.0825975	0.015716	0.0180858
Paroceanicella	0.00178706	0	0	0	0	0	0	0.0154453	0.00372651	0.0104087	0.00238531	0.00275063
Gemmobacter	0.00204235	0.00655433	0	0	0	0	0	0.282885	0.0290521	0.0906992	0.017783	0.0182826
Rhodophyticola	0.00663765	0	0	0	0	0	0	0.00874061	0.00177502	0.00662286	0.00130493	0.00111206
Paracoccus	0.286568	0.0756727	0.213113	0.097691	0.171164	0.0364658	0.206045	0.351462	0.07182	0.22272	0.0487722	0.0527089
Cohaesibacter	0	0	0	0	0	0	0	0.0040691	0.000953203	0.0016736	0.000461732	0.000358386
Breoghania	0	0	0	0	0	0	0	0.00666841	0.00209705	0.00328387	0.000985689	0.00137777
Acuticoccus	0	0	0	0	0	0	0	0.00846171	0.00282741	0.00535739	0.0015367	0.00227661
Lichenihabitans	0	0	0	0	0	0	0	0.00925657	0.00263805	0.00383626	0.00127517	0.0010973
Hartmannibacter	0	0	0	0	0	0	0	0.0094518	0.00259426	0.0050595	0.00135453	0.00156804
Kaistia	0	0	0	0	0	0	0	0.0097028	0.002915	0.00481438	0.00149702	0.00165333
Candidatus_Hodgkinia	0	0	0	0	0	0	0	0.00107933	0.000238301	2.7e-05	2.98e-05	2.21e-05
Terrihabitans	0	0	0	0	0	0	0	0.00606878	0.00169516	0.00273382	0.000829674	0.000998887
Pseudorhodoplanes	0	0	0	0	0	0	0	0.00771985	0.00214084	0.00362398	0.00126886	0.00138762
Nordella	0	0	0	0	0	0	0.00156788	0.0324245	0.0067729	0.00876675	0.00294354	0.0039365
Phreatobacter	0	0.00139031	0	0.0020046	0.000931927	0	0	0.041285	0.0143869	0.0256071	0.00727859	0.00907609
Blastochloris	0	0.00158893	0	0.000668201	0.0029511	0	0	0.0205993	0.00707045	0.0125209	0.00352882	0.00459833
Methylocella	0	0	0	0	0	0	0	0.0145974	0.00437701	0.00616312	0.00219683	0.00221674
Beijerinckia	0	0.00139031	0	0	0	0	0	0.00603811	0.00160112	0.00181668	0.000761136	0.000572433
Methylovirgula	0	0.00158893	0	0	0.000931927	0	0	0.0140145	0.00380766	0.00503487	0.00184242	0.00187968
Filomicrobium	0	0	0	0	0	0	0	0.00290052	0.000765139	0.00132762	0.00044099	0.000502724
Methyloligella	0	0	0	0	0	0	0	0.00526835	0.00139631	0.00158329	0.000634881	0.00078402
Rhodomicrobium	0	0	0	0	0	0	0	0.00573411	0.00155475	0.00290622	0.00091174	0.000991506
Methyloceanibacter	0	0	0	0	0	0	0	0.00819119	0.00214471	0.00315603	0.00109571	0.00129987
Aquabacter	0	0	0	0	0	0	0	0.0110303	0.00346245	0.00650323	0.00169722	0.0022069
Caenibius	0	0	0	0	0	0	0.00731675	0.0304499	0.00450324	0.00491759	0.00189382	0.00210849
Hyphomicrobium	0	0.00139031	0	0	0	0	0	0.0201307	0.00576945	0.00831522	0.00288492	0.0034469
Rhodoplanes	0	0.00188685	0.002386	0.00240552	0	0	0	0.00929562	0.00309405	0.00556146	0.00187488	0.00198301
Aurantimonas	0	0	0.00108455	0	0	0.000923965	0	0.00878523	0.00271663	0.00574794	0.00166476	0.00174354
Aureimonas	0	0.00208547	0.00140991	0	0.0309089	0.000862367	0.00195984	0.0405683	0.0121559	0.021636	0.00655713	0.00761795
Martelella	0.00127647	0	0.00140991	0	0	0.0199576	0	0.0291977	0.00827226	0.0177622	0.00454968	0.00565872
Parvibaculum	0	0	0	0	0	0	0	0.0130747	0.0034135	0.00603176	0.00167107	0.00243489
Kaustia	0	0	0	0	0	0	0	0.0117136	0.00306571	0.00501024	0.00141225	0.002211
Candidatus_Phaeomarinobacter	0	0	0	0	0.0103289	0	0	0.00340532	0.000958356	0.00120096	0.000450008	0.000434655
Pyruvatibacter	0.00293588	0	0.0181119	0.00614745	0.00139789	0	0	0.00582893	0.00176343	0.00319825	0.000810736	0.00109566
Chenggangzhangella	0	0.00099308	0.00748337	0	0	0	0	0.00997612	0.00308889	0.00573152	0.00176396	0.00222822
Methylosinus	0	0.00218478	0	0	0	0	0	0.0269023	0.00829287	0.00874447	0.00273793	0.00405706
Methylocystis	0.00306353	0.00268132	0.00184373	0.00113594	0.00147555	0.00147834	0	0.0983361	0.0304445	0.0224581	0.00700263	0.0170893
Pseudovibrio	0	0	0	0	0	0	0	0.0038906	0.000969949	0.00160558	0.00049059	0.000462539
Roseibium	0	0	0	0	0.00108725	0.00197112	0	0.018488	0.00429457	0.00647039	0.0021283	0.00247918
Labrenzia	0	0.00188685	0	0	0.00170853	0	0	0.0131472	0.00326665	0.00515567	0.00166656	0.00154672
Stappia	0.00153177	0	0	0	0	0	0	0.0166613	0.00528899	0.00991024	0.00278482	0.00311394
Pannonibacter	0.00191471	0	0	0	0	0.00153994	0	0.0337632	0.00885706	0.0192587	0.00481121	0.00643044
Maritalea	0	0	0	0	0	0	0	0.00350573	0.000877204	0.000998061	0.000397703	0.000429735
Youhaiella	0	0	0	0	0	0	0	0.00608831	0.00151997	0.00191285	0.000652918	0.000776639
Pelagibacterium	0	0	0.001193	0	0	0	0	0.00978368	0.00242165	0.00427254	0.00127968	0.00150817
Paradevosia	0	0	0.00151836	0	0	0	0	0.00686643	0.00186648	0.00291443	0.000890096	0.00106285
Devosia	0.00408471	0.00595848	0.020281	0.00193778	0.00209684	0.00240231	0.0699011	0.0582336	0.0154573	0.0285638	0.00929776	0.00854877
Chelatococcus	0.00485059	0.00208547	0.00563964	0.000868661	0	0	0	0.0199662	0.00658612	0.0130135	0.00352792	0.00423912
Bosea	0.00561647	0.00963288	0.0241854	0.00340782	0.00675647	0.00314148	0.00901528	0.148406	0.0425026	0.0653619	0.0193972	0.0182604
Methylorubrum	0.00153177	0.00913634	0.00162682	0.00247234	0.00388303	0.00141675	0.00300509	0.0355425	0.011374	0.0231407	0.00675824	0.00731123
Microvirga	0.0067653	0.00287993	0	0.00708293	0.00108725	0.00455823	0.00483428	0.0411846	0.0138575	0.0212044	0.00843653	0.00714311
Methylobacterium	0.00957353	0.023536	0.0146414	0.00581335	0.0179396	0.010718	0.588215	0.128733	0.0436335	0.081882	0.0279285	0.0295205
Lentilitoribacter	0	0	0	0	0	0	0	0.00168732	0.000401891	0.00017123	0.000152408	0.000111534
Salaquimonas	0	0	0	0	0	0	0	0.00454322	0.00121598	0.00208526	0.00056003	0.000730713
Oricola	0	0	0	0	0	0	0	0.00605205	0.00164363	0.00327683	0.000952322	0.00115061
Hoeflea	0	0	0	0	0	0	0	0.0130272	0.00324347	0.00540196	0.0015872	0.00196743
Aquibium	0	0.00148962	0	0	0	0	0	0.0220189	0.00607216	0.0109998	0.00341158	0.00384055
Aminobacter	0	0.00476678	0	0	0	0.00757651	0	0.0296969	0.0074002	0.0166128	0.00481301	0.00524457
Phyllobacterium	0	0.0143004	0.00130145	0	0	0.000739172	0	0.0280374	0.00647792	0.00871984	0.00307611	0.00314428
Roseitalea	0.00140412	0	0	0	0	0	0	0.00755251	0.0022864	0.00560134	0.00148169	0.00168942
Nitratireductor	0.00536118	0.00099308	0.00108455	0	0	0	0	0.018	0.00468615	0.00764555	0.00245836	0.00279902
Mesorhizobium	0.0145518	0.0193651	0.0137737	0.0209815	0.0726127	0.021744	0.00888463	0.25167	0.0692992	0.118495	0.0362288	0.0393371
Pseudochrobactrum	0	0	0	0	0	0	0	0.00645924	0.00147747	0.00193162	0.000712438	0.000752856
Ochrobactrum	0	0.00953357	0.00249446	0	0	0.00751492	0.00718609	0	0	0	0	0
Brucella	0.0367624	0.0114204	0.0407789	0.0128963	0.00132023	0.00726852	0	0.0568725	0.0215733	0.0401687	0.0104981	0.00748837
Azorhizobium	0	0	0	0	0	0	0	0.0108519	0.00376386	0.0054735	0.00161787	0.00190674
Starkeya	0	0.0011917	0	0.000868661	0	0.00363426	0.00143722	0.0196538	0.00600003	0.0124107	0.00334846	0.00444579
Xanthobacter	0	0.00158893	0	0.00187096	0.0341707	0.000677574	0	0.028955	0.00863808	0.0171007	0.00508266	0.00594084
Ancylobacter	0	0.00377371	0.00162682	0.000801841	0	0	0	0.0315543	0.00970077	0.0181387	0.00519629	0.00633695
Pseudolabrys	0.00191471	0	0.00921864	0	0	0	0	0.0169123	0.00534438	0.00918779	0.00304815	0.00334029
Labrys	0.0458253	0.00347578	0.0139906	0.000668201	0.00248514	0.000739172	0	0.0121766	0.00403179	0.00660644	0.00185504	0.00173698
Variibacter	0	0	0	0	0	0	0	0.00724852	0.0020262	0.00313375	0.0011913	0.00114979
Afipia	0	0	0	0	0	0	0	0.0119479	0.0034457	0.00654545	0.00216347	0.0021659
Tardiphaga	0	0.00099308	0	0	0	0.00412704	0	0.0160031	0.00489998	0.00799152	0.00267841	0.00287365
Nitrobacter	0	0.00198616	0	0	0	0.00080077	0.00130656	0.0102188	0.00395064	0.00648564	0.00195515	0.00199859
Rhodopseudomonas	0.00357412	0.00347578	0.002386	0.000668201	0.00139789	0.00209432	0.00195984	0.0503408	0.0157716	0.0292123	0.00913724	0.0107434
Bradyrhizobium	0.215085	0.0638551	0.146956	0.0969559	0.0870575	0.0751492	0.067288	0.362624	0.111856	0.206239	0.0659384	0.0729335
Georhizobium	0	0	0	0	0	0	0	0.0061413	0.00182268	0.00435112	0.00114711	0.00145979
Ciceribacter	0	0	0	0	0	0	0	0.0108825	0.00341092	0.00677884	0.00175224	0.00192807
Peteryoungia	0	0	0	0	0	0	0	0.00704213	0.00272436	0.00206766	0.000722358	0.000545369
Liberibacter	0	0	0	0	0.000931927	0	0	0.0021977	0.000810223	0.00042573	0.000288582	0.000181243
Pararhizobium	0	0.034162	0	0.000668201	0	0	0	0.00947132	0.00254402	0.0037741	0.00131936	0.00112272
Shinella	0.00395706	0.00675294	0.001193	0.00948845	0.00139789	0.000739172	0.00195984	0.133867	0.082246	0.0925218	0.0194775	0.016699
Pseudorhizobium	0.00127647	0	0	0	0	0	0	0.00884938	0.00242938	0.00391718	0.00115523	0.00133021
Rhizobium	0.0210618	0.0882848	0.0219078	0.0208479	0.0312196	0.0819865	0.0271765	0.314414	0.0796388	0.111891	0.0369187	0.0331445
Agrobacterium	0.0301247	0.0220464	0.333715	0.0120944	0.0111831	0.0147834	0.142415	0.117691	0.0337743	0.0455062	0.0161597	0.0147807
Neorhizobium	0.0533565	0.0773609	0.739552	0.056463	0.0927268	0.148142	0.00248247	0.0210678	0.00569346	0.00921007	0.00308332	0.00299338
Ensifer	0.00191471	0.00417094	0.00227755	0.00153686	0.00124257	0.00110876	0.00326641	0.038365	0.0101503	0.0169002	0.00550291	0.00536512
Sinorhizobium	0.131859	0.0466748	0.00336209	0.00120276	0.00877565	0.00227911	0.00391969	0.0540919	0.0129829	0.0203611	0.00637316	0.00708816
Bartonella	0.537267	0.136151	0.169515	0.238748	0.0250844	0.0432416	0.0150255	0.0239432	0.00662476	0.00584059	0.00315366	0.00120391
Candidatus_Nasuia	0	0	0	0	0	0	0	0.000290052	6.96e-05	2.23e-05	2.25e-05	2.21e-05
Candidatus_Profftella	0	0	0	0	0	0	0	0.000859001	0.000423789	0.000594614	0.000201106	0.000117275
Casimicrobium	0	0	0	0	0	0	0	0.0159975	0.00661188	0.0167876	0.00429627	0.00385613
Candidatus_Kinetoplastibacterium	0	0	0	0	0	0	0.00222116	0.00340253	0.00103822	0.000641527	0.000358924	0.000262433
Quatrionicoccus	0	0	0	0	0	0	0	0.0207638	0.0115299	0.00683513	0.00176396	0.00210029
Dechloromonas	0	0.00139031	0	0	0	0.000615977	0	0.0574471	0.0308142	0.0203271	0.00528917	0.00543237
Ferribacterium	0	0.00188685	0.00542273	0	0.00147555	0	0	0.0622552	0.0294102	0.0153697	0.00417633	0.0043769
Rugosibacter	0	0	0	0	0	0	0	0.00655964	0.00241392	0.00548523	0.00174683	0.00135153
Oryzomicrobium	0	0	0	0	0	0	0	0.00940438	0.0040962	0.00914674	0.00234112	0.00287037
Niveibacterium	0	0	0	0	0	0	0	0.0104279	0.00389783	0.00954315	0.00245205	0.00256693
Azospira	0	0	0	0	0.000776606	0	0	0.0643581	0.029776	0.0406062	0.0103872	0.0128806
Aromatoleum	0.0024253	0.00238339	0.00206064	0.000935481	0.00100959	0	0	0.0360334	0.0157459	0.0445339	0.0113016	0.0129683
Fluviibacter	0.00268059	0	0.00108455	0.00140322	0	0	0	0.0323436	0.00386949	0.00243593	0.00122828	0.000840607
Nitrogeniibacter	0	0	0	0	0	0	0	0.0157883	0.00646246	0.017598	0.00444868	0.0052216
Azoarcus	0.00229765	0.00238339	0	0.000801841	0.000854267	0.00117036	0	0.0505611	0.0206987	0.0455836	0.011748	0.0123746
Thauera	0.00229765	0.00407163	0.00151836	0	0	0.000739172	0	0.0891576	0.0382273	0.119726	0.0288077	0.0431318
Thiobacillus	0	0	0	0	0	0	0	0.0065708	0.00299228	0.0091573	0.00226627	0.0028023
Sulfuritortus	0	0	0	0	0	0	0	0.0101574	0.00445687	0.0131624	0.0030229	0.00433835
Sideroxydans	0	0	0	0	0	0	0	0.00417787	0.00145428	0.00229753	0.000778271	0.000843067
Sideroxyarcus	0	0	0	0	0	0	0	0.00514843	0.00185231	0.00487302	0.00145464	0.00168695
Ferrigenium	0	0	0	0	0	0	0	0.00557514	0.00209705	0.00623817	0.00160704	0.00229875
Gallionella	0	0	0	0.00147004	0	0	0	0.00348342	0.00102534	0.00171582	0.00062947	0.000702009
Ferriphaselus	0	0	0.00130145	0	0.000776606	0	0	0.00406352	0.0015277	0.00302585	0.000924366	0.000989046
Candidatus_Nitrotoga	0	0	0.0236431	0	0	0.000739172	0	0.00472171	0.00167326	0.00328621	0.00123549	0.00139828
Sterolibacterium	0	0	0	0	0	0	0	0.00845614	0.00346502	0.0091702	0.00233571	0.00290891
Sulfuritalea	0	0	0	0	0	0	0	0.0132392	0.00609019	0.0142086	0.00383273	0.00410052
Methyloversatilis	0	0	0	0	0.00100959	0	0	0.0107459	0.00459083	0.0149428	0.00356129	0.00418335
Denitratisoma	0	0.00109239	0.001193	0	0	0	0	0.0207973	0.00849253	0.0219022	0.00541723	0.0069471
Usitatibacter	0	0.0100301	0	0.00320736	0.000854267	0	0	0.024501	0.010824	0.0363219	0.00958454	0.00981993
Methyloradius	0	0	0	0	0	0	0	0.00399379	0.00087334	0.000838559	0.000429266	0.000540449
Methylobacillus	0	0	0	0	0	0	0	0.00475239	0.00138343	0.00210754	0.000686285	0.00174272
Methylotenera	0	0	0	0.000801841	0	0	0	0.00908644	0.00152126	0.00108602	0.000780074	0.000424814
Methylophilus	0	0	0.00336209	0	0	0.000677574	0	0.00892468	0.00253114	0.00174397	0.000900918	0.000679046
Methylovorus	0	0.0011917	0	0	0	0	0	0.00668793	0.00182783	0.00199495	0.000800816	0.00160904
Candidatus_Methylopumilus	0.00434	0.0774603	0.00336209	0.00207142	0.00100959	0.000615977	0.00169853	2.38262	0.84516	0.132679	0.179732	0.0135817
Sulfuricella	0	0	0	0	0	0	0	0.00455159	0.00161658	0.00256142	0.000902722	0.00119899
Sulfurimicrobium	0	0	0	0	0	0	0	0.00626959	0.00262002	0.00522839	0.00162147	0.00253084
Sulfuriferula	0.00727588	0.00139031	0	0.0010023	0	0	0	0.013956	0.00483171	0.00970383	0.00298683	0.00335587
Nitrosospira	0	0.00188685	0	0	0	0.000615977	0	0.00937928	0.00326021	0.00660175	0.00226267	0.00258579
Nitrosomonas	0.0922888	0.00208547	0.00281982	0.000801841	0.00147555	0.0136747	0	0.0127121	0.003912	0.00455402	0.00200114	0.00191248
Microvirgula	0	0	0	0	0	0	0	0.00466873	0.00216274	0.00663107	0.00156917	0.00195923
Chitiniphilus	0	0	0	0	0	0	0	0.00664052	0.00299615	0.0097824	0.00242499	0.00296058
Pseudogulbenkiania	0	0	0	0	0	0	0	0.00636999	0.0026548	0.00808418	0.00221938	0.00230449
Deefgea	0	0	0	0	0	0	0	0.00874619	0.00198756	0.00276548	0.00125714	0.00169188
Laribacter	0	0	0	0	0	0	0	0.0138026	0.00477761	0.00888872	0.00298322	0.00299666
Jeongeupia	0	0	0	0	0	0	0	0.0106343	0.00408718	0.0114478	0.00286689	0.00319841
Paludibacterium	0	0	0	0	0	0	0	0.0126005	0.00440019	0.0101835	0.00294174	0.00302126
Iodobacter	0	0	0	0	0	0	0	0.0057118	0.00216403	0.00228111	0.00154572	0.00148439
Vogesella	0	0	0.001193	0	0.00100959	0	0	0.030263	0.0045947	0.0106327	0.00502855	0.00276539
Aquitalea	0	0.00139031	0	0.00173732	0	0	0	0.0141261	0.00506872	0.00961587	0.0030238	0.00313444
Chitinibacter	0.00127647	0	0	0	0	0.0421328	0	0.00940438	0.00295235	0.00972846	0.00226357	0.0125435
Chromobacterium	0.0123818	0.00446886	0.00260291	0.00227188	0.00186385	0.0367738	0.00561822	0.0406436	0.015782	0.0417039	0.0112006	0.0128568
Aquaspirillum	0.0150624	0	0	0	0	0	0	0.00680228	0.00248219	0.00396527	0.00135724	0.00150325
Morococcus	0	0	0	0	0	0	0	0.00179051	0.000516533	0.000574677	0.000227259	0.000120555
Snodgrassella	0	0	0	0	0	0	0	0.00116021	0.000313011	0.0005219	0.000163229	0.000137778
Paralysiella	0	0	0	0	0	0	0	0.00368143	0.00102791	0.00118337	0.000507725	0.000456798
Crenobacter	0	0	0	0	0	0	0	0.00589029	0.00249507	0.00763147	0.00190374	0.00211751
Wielerella	0	0	0	0	0	0	0.00339706	0.00247102	0.000577074	0.000450359	0.000321048	0.000145158
Eikenella	0	0	0	0	0	0.000615977	0	0.00470498	0.00128554	0.00206766	0.000707929	0.000765978
Conchiformibius	0	0	0	0	0	0.000739172	0	0.00148652	0.000400603	0.000335424	0.000237179	0.000270634
Aquella	0	0	0	0	0	0.00080077	0	0.0030818	0.000744529	0.000469124	0.000174051	0.000142698
Alysiella	0	0	0	0	0.0055139	0.00344947	0.00169853	0.0025017	0.000647921	0.000535974	0.000376059	0.000268174
Chitinolyticbacter	0	0	0	0.000735021	0	0	0	0.00508707	0.00215372	0.00660878	0.00162779	0.00202402
Uruburuella	0	0	0.00433818	0	0	0	0	0.00434521	0.00135123	0.00248049	0.000870256	0.000876692
Simonsiella	0	0	0.0117131	0	0	0	0	0.00204152	0.000346502	0.00014191	0.0001488	8.45e-05
Vitreoscilla	0	0.00109239	0.00130145	0	0	0.000615977	0	0.02881	0.00760244	0.0125127	0.00392652	0.00244555
Kingella	0.00153177	0.0011917	0	0.00227188	0	0	0	0.00787603	0.00209447	0.00307628	0.00123098	0.000984945
Neisseria	0.0947141	0.410142	0.0728815	0.81427	0.0982407	0.130525	0.490745	0.0550932	0.0142156	0.0184694	0.00829043	0.00666663
Turicimonas	0	0	0	0	0	0	0	0.00122157	0.000470161	0.00140737	0.000373353	0.000386269
Sutterella	0	0	0	0	0	0	0	0.00803779	0.00338129	0.0135671	0.00321499	0.00359042
Paucibacter	0	0	0	0	0	0	0	0.0398431	0.0136166	0.0235207	0.00622707	0.0040628
Leptothrix	0	0	0	0	0	0	0	0.0486395	0.021183	0.0792432	0.0165944	0.0104178
Tepidimonas	0	0.00099308	0	0	0	0	0	0.0324998	0.0131594	0.0483819	0.010609	0.00809197
Aquabacterium	0	0.00168824	0.00303673	0.0016705	0	0	0	0.0903819	0.0448727	0.141471	0.0295716	0.0199285
Ideonella	0	0	0	0	0	0	0	0.0822298	0.0335257	0.0822151	0.0175684	0.0131578
Mitsuaria	0	0.00139031	0	0.0160368	0	0	0.00248247	0.0272426	0.0124844	0.0390417	0.00869805	0.0060983
Aquincola	0	0.00148962	0.0413212	0	0	0	0	0.121186	0.0475635	0.172486	0.0399434	0.0225693
Sphaerotilus	0	0.00178754	0	0.00260598	0.00248514	0	0	0.141124	0.0549663	0.197947	0.0392679	0.0241135
Rubrivivax	0	0.00188685	0	0	0.00271812	0	0.00143722	0.0884324	0.0489496	0.233406	0.0458729	0.0217377
Inhella	0	0.0024827	0	0.00654837	0	0.00166314	0	0.0370374	0.0167854	0.0459143	0.009415	0.00605073
Methylibium	0.00127647	0.001291	0.00184373	0	0	0.000615977	0.00261312	0.0728421	0.0341749	0.133018	0.0280619	0.0203279
Roseateles	0.00191471	0.00168824	0.00401282	0.0594699	0.00341707	0.000677574	0.00143722	0.0709624	0.0253075	0.0539786	0.0128852	0.00873247
Schlegelella	0.00702059	0.00228408	0.00140991	0.00755067	0.00497028	0.00825409	0.0020905	0.130102	0.0579573	0.214546	0.0458927	0.033557
Xylophilus	0.00370177	0.0011917	0	0	0	0	0	0.0285339	0.00870506	0.0194698	0.00509528	0.00387335
Rhizobacter	0.00497824	0.001291	0.00488046	0	0.00155321	0.00831569	0.00235181	0.113477	0.0494596	0.182602	0.0390524	0.0244243
Thiomonas	0.00510588	0.00258201	0	0.00187096	0.000776606	0	0	0.0607771	0.0214496	0.0671	0.0169073	0.0260178
Candidatus_Ichthyocystis	0.0148071	0.101791	0.00325364	0.0465736	0	0	0	0.000945459	0.000269215	8.91e-05	7.76e-05	2.05e-05
Noviherbaspirillum	0	0	0	0	0	0	0	0.0172609	0.00643155	0.015901	0.00433775	0.00412923
Herminiimonas	0	0	0	0	0	0	0.00535691	0.0117862	0.00329241	0.00267049	0.0016377	0.000701189
Glaciimonas	0	0	0	0	0	0.000615977	0	0.00834458	0.00223874	0.00116812	0.000823362	0.000511745
Oxalobacter	0	0.010626	0	0	0	0	0	0.00373163	0.00101503	0.000810411	0.000398604	0.000291957
Undibacterium	0	0.15214	0.0317772	0.0016705	0.00108725	0.00160154	0	0.0283554	0.00661059	0.00690081	0.00353423	0.00268666
Collimonas	0.00536118	0.00595848	0.0387183	0.000868661	0	0.00141675	0	0.0448995	0.0147283	0.0240954	0.00819394	0.00730795
Janthinobacterium	0.0163388	0.0200602	0.003579	0.00287326	0.00287344	0.00560539	0.00378903	0.0813792	0.0274922	0.0498456	0.0163617	0.0137187
Herbaspirillum	0.0163388	0.137442	0.038176	0.0316727	0.00636817	0.0393609	0.0811375	0.109484	0.0337679	0.0651167	0.0202017	0.0171451
Duganella	0.00357412	0.00228408	0	0	0.00240748	0	0	0.0116607	0.0043448	0.00931094	0.00321589	0.00244883
Pseudoduganella	0.0423788	0.00476678	0.00281982	0.00648155	0.00132023	0.00400385	0.00640216	0.0572212	0.022931	0.0630667	0.0183385	0.0159806
Massilia	0.0399535	0.027409	0.0475031	0.0125622	0.0486932	0.0160154	0.0318801	0.184281	0.0744426	0.203342	0.0783492	0.0456872
Pulveribacter	0	0	0	0	0	0	0	0.0296718	0.00909794	0.0164545	0.00429176	0.00305079
Alicycliphilus	0	0	0	0	0	0	0	0.119189	0.0414875	0.118539	0.0259859	0.0259325
Candidatus_Symbiobacter	0	0	0	0.00187096	0	0	0	0.00873224	0.00241006	0.0047405	0.00142848	0.00156722
Verminephrobacter	0	0	0.00108455	0.00768431	0	0.00129355	0	0.034056	0.00948437	0.0166058	0.00504749	0.00361748
Hylemonella	0	0.00099308	0	0	0	0	0	0.036488	0.00964796	0.0144959	0.00456141	0.00260957
Simplicispira	0	0.0011917	0	0	0	0	0	0.0421301	0.0108176	0.0149193	0.0050069	0.00257759
Ramlibacter	0	0.0011917	0	0	0	0	0.00653281	0.133904	0.0409607	0.0981642	0.0247189	0.0157608
Serpentinimonas	0	0.0011917	0	0	0	0.00104716	0	0.0654291	0.0191877	0.047039	0.0120519	0.00884893
Polaromonas	0	0.00695156	0.00130145	0.00113594	0.00333941	0.00425024	0.00953791	0.197166	0.0386511	0.0506056	0.0196985	0.00986258
Curvibacter	0.00370177	0.00436955	0	0	0	0	0	0.162892	0.0112774	0.0437306	0.0780742	0.0010809
Comamonas	0.00574412	0.0259194	0.00531427	0.00461059	0.00411601	0.0518036	0.0185532	0.58749	0.168709	0.187017	0.0835861	0.0352907
Melaminivora	0.00714824	0.00188685	0	0	0	0	0	0.0733609	0.0226708	0.0449385	0.011518	0.0082076
Hydrogenophaga	0.00855235	0.0233374	0.0215825	0.00407602	0.00862033	0.00314148	0.00496494	0.802413	0.247481	0.383937	0.108481	0.0713868
Acidovorax	0.0100841	0.0334668	0.00553118	0.00387557	0.00411601	0.00240231	0.0227342	1.29425	0.365292	0.327163	0.11887	0.0555982
Variovorax	0.00995647	0.095435	0.0215825	0.0755067	0.0100182	0.0675726	0.0525238	0.58076	0.17827	0.444123	0.113214	0.0779427
Limnohabitans	0.0131476	0.0395246	0.00303673	0.000868661	0.00116491	0.000739172	0.00156788	2.73249	0.227627	0.0392105	0.298061	0.00239389
Ottowia	0.0149347	0.00238339	0.00108455	0	0.00108725	0.00141675	0.0996907	0.10248	0.0288254	0.0509164	0.0152462	0.00919009
Delftia	0.0353582	0.0109239	0.0277644	0.00287326	0.00621285	0.00246391	0.00391969	0.226743	0.0595378	0.0931821	0.0284308	0.0177266
Diaphorobacter	0.0353582	0.00794464	0.004772	0.00180414	0.00163087	0.0025871	0.00535691	0.301412	0.0792627	0.117343	0.0370892	0.0233631
Rhodoferax	0.0762053	0.0137045	0.00683264	0.0160368	0.00497028	0.000677574	0.00431166	0.446973	0.101713	0.128505	0.0547955	0.0246589
Kinneretia	0.0938206	0.011619	0.0173527	0.0117603	0.00116491	0.0025871	0.0145028	0.0673451	0.0328546	0.0748393	0.0161417	0.0105802
Basilea	0	0	0	0	0	0	0	0.00180446	0.000434094	0.00017123	0.000183971	7.71e-05
Paenalcaligenes	0	0	0	0	0	0	0	0.00244592	0.000645344	0.000789301	0.000422954	0.000281296
Pelistega	0	0	0	0	0	0	0	0.00256306	0.000499788	0.000225179	0.000202008	0.000109074
Oligella	0	0	0	0	0	0	0	0.00486674	0.00123916	0.000744734	0.000514939	0.000338703
Kerstersia	0	0	0	0	0	0	0	0.00613014	0.00242165	0.00694772	0.00184242	0.0019256
Paralcaligenes	0	0	0	0	0	0	0	0.00672419	0.00213956	0.00343868	0.0011886	0.00122524
Advenella	0	0	0	0	0	0	0	0.00980042	0.00283771	0.00384447	0.00157818	0.00156968
Castellaniella	0	0	0	0	0	0	0	0.0158106	0.00611467	0.0242408	0.00511783	0.00650589
Pusillimonas	0	0.0011917	0.00140991	0	0	0	0	0.0267266	0.00858012	0.0178091	0.00588708	0.00564642
Orrella	0	0.001291	0	0	0.00139789	0	0	0.0226492	0.00729072	0.0192294	0.00536042	0.00560541
Pigmentiphaga	0	0.00278063	0	0	0	0	0.00248247	0.0234161	0.00964152	0.0320236	0.00777279	0.00841345
Taylorella	0.00127647	0	0	0.00273962	0	0	0	0.00273318	0.000712326	0.000304931	0.000227259	0.000106614
Bordetella	0.00651	0.0317786	0.00271136	0.00434331	0.00535858	0.00369586	0.0390662	0.222163	0.0821532	0.31249	0.0673651	0.0570407
Alcaligenes	0.0179982	0.0476678	0.0666996	0.0948177	0.0328504	0.0181713	0.413266	0.0365103	0.00961318	0.0129138	0.00500871	0.00400539
Achromobacter	1.58014	0.0319772	0.0207148	0.0362833	0.0170853	0.0026487	0.106354	0.163269	0.0584301	0.169459	0.0436769	0.048592
Ephemeroptericola	0	0	0	0	0	0	0	0.00566438	0.00113354	0.00159502	0.000886489	0.000425634
Mycetohabitans	0	0	0	0	0	0	0	0.0058875	0.00207772	0.00573387	0.00142307	0.00127362
Chitinimonas	0	0	0	0	0	0	0	0.00608831	0.00241392	0.00589923	0.0016377	0.00166645
Candidatus_Vallotia	0	0.00099308	0	0	0	0	0	0.00392407	0.00124045	0.000935902	0.000484277	0.00039611
Lautropia	0	0.00556125	0.00336209	0.00294008	0	0.00184793	0	0.0117583	0.00454317	0.0154576	0.00352341	0.00388729
Mycoavidus	0	0.0211526	0.0342716	0.00180414	0	0.00178633	0.00235181	0.00882428	0.00236626	0.00306221	0.0013392	0.00104317
Pandoraea	0.00229765	0.0190671	0.00433818	0.0016705	0.00396069	0.00659095	0.00405034	0.0914222	0.0318988	0.0829012	0.0223444	0.0216631
Limnobacter	0.00357412	0.0934488	0.0146414	0.000735021	0	0	0	0.0501483	0.0112439	0.0040978	0.00243852	0.00104973
Caballeronia	0.00446765	0.0086398	0.00629037	0.0013364	0.00139789	0.00080077	0.00195984	0.0455577	0.0161761	0.0419971	0.0112737	0.0113937
Cupriavidus	0.01302	0.032573	0.25899	0.0144331	0.0114161	0.0460751	0.0648055	0.321071	0.114842	0.368589	0.087252	0.0884327
Polynucleobacter	0.130583	0.459598	0.0112793	0.00534561	0.00644583	0.0131819	0.00849266	14.2184	2.02121	0.191682	0.494759	0.0253634
Paraburkholderia	0.304949	0.338243	0.206064	0.0524538	0.025628	0.397613	0.0237794	0.173632	0.0598843	0.136018	0.037954	0.0357623
Ralstonia	0.565987	0.121156	0.211161	0.158698	0.0103289	0.0715765	0.0168547	0.145015	0.0727526	0.175305	0.0479741	0.0329059
Burkholderia	1.45045	0.487801	0.920779	0.706021	0.238884	0.281378	0.40007	0.420004	0.148575	0.440321	0.116844	0.171154
Candidatus_Comchoanobacter	0	0	0	0	0	0	0	0.000203594	6.31e-05	3.87e-05	3.07e-05	3.03e-05
Salinisphaera	0	0	0	0	0	0	0	0.00315153	0.0011155	0.00179792	0.000646605	0.000856189
Immundisolibacter	0	0	0	0	0	0	0	0.0114599	0.00402664	0.00584763	0.00232309	0.00318119
Acidiferrobacter	0	0	0	0	0	0	0	0.00379299	0.00138472	0.00243944	0.000730474	0.000831586
Sulfurifustis	0	0	0	0	0	0	0	0.00543848	0.00183942	0.00410132	0.00123549	0.00155492
Sulfuricaulis	0	0	0	0	0	0	0	0.00600743	0.00234179	0.00348324	0.00110473	0.00129987
Candidatus_Steffania	0	0	0	0	0	0	0	0.000239851	7.34e-05	6.69e-05	2.34e-05	1.07e-05
Candidatus_Nardonella	0	0	0	0	0	0	0	0.00067214	0.000144269	1.29e-05	3.52e-05	1.89e-05
Candidatus_Baumannia	0	0	0	0	0	0	0	0.000842267	0.000230572	4.1e-05	4.96e-05	3.28e-05
Ignatzschineria	0	0	0	0	0	0	0	0.000889679	0.000275656	7.51e-05	8.93e-05	5.41e-05
Candidatus_Azoamicus	0	0	0	0	0	0	0	0.00126619	0.000324604	3.75e-05	1.89e-05	1.39e-05
Pseudohongiella	0	0	0	0	0	0	0	0.00158413	0.000432806	0.000303758	0.000165033	0.000173862
Thiolapillus	0	0	0	0	0	0	0	0.00187976	0.000633751	0.00094763	0.000309324	0.000417433
Candidatus_Thioglobus	0	0	0	0	0	0	0	0.00230647	0.000635039	0.000148947	0.00018848	6.89e-05
Sedimenticola	0	0	0	0	0	0	0	0.00241524	0.000776732	0.00134756	0.000512234	0.000408412
Candidatus_Vesicomyosocius	0	0	0	0	0	0	0	0.00143353	0.000752258	4.57e-05	0.000190284	1.56e-05
Candidatus_Ruthia	0	0	0	0	0	0	0	0.00196901	0.000302706	0.000191168	0.000107317	1.72e-05
Candidatus_Endoriftia	0	0	0	0	0	0	0	0.00245708	0.000821816	0.0013628	0.000505019	0.000695449
Gallaecimonas	0	0	0	0	0	0.00221752	0	0.00139727	0.000359383	0.000270919	0.000135273	9.76e-05
Celerinatantimonas	0	0	0	0.0197787	0.00155321	0	0	0.000900835	0.000249894	0.000188822	0.00010912	3.85e-05
Candidatus_Pseudothioglobus	0	0	0	0.0827233	0	0	0	0.00070003	0.00023186	7.86e-05	6.31e-05	7.87e-05
Candidatus_Reidiella	0	0	0.00227755	0	0	0	0	0.00230368	0.000610565	0.000571158	0.00021824	0.000241111
Steroidobacter	0	0	0	0	0	0	0	0.00704771	0.00239975	0.00265524	0.000934286	0.00123918
Flagellatimonas	0	0	0	0	0	0	0	0.00385714	0.00153929	0.00300708	0.000939696	0.0011178
Sinimarinibacterium	0	0	0.00108455	0	0	0	0	0.00529903	0.001918	0.00205242	0.000764743	0.00086111
Solimonas	0	0.00099308	0	0	0.00108725	0	0	0.00700309	0.00318164	0.00604583	0.0017351	0.00257513
Kangiella	0	0.00109239	0	0	0.00163087	0.00135515	0.00156788	0.00403842	0.000950627	0.000641527	0.000349004	0.000248492
Suttonella	0	0	0	0	0	0	0	0.00102634	0.000226708	0.000219315	0.000102807	0.000126296
Dichelobacter	0	0.00099308	0	0	0	0	0	0.000881312	0.000291113	6.92e-05	6.67e-05	3.36e-05
Cardiobacterium	0	0.00148962	0	0	0	0	0.00705544	0.00416392	0.00100859	0.00101448	0.000393194	0.000555211
Methylobacter	0	0	0	0	0	0	0	0.00246823	0.000875916	0.00053832	0.000248001	0.000191084
Candidatus_Methylospira	0	0	0	0	0	0	0	0.00290889	0.000828256	0.000975778	0.000399506	0.000602777
Methylocaldum	0	0	0	0	0	0	0	0.00398264	0.00110649	0.00131237	0.000448205	0.000583094
Methylogaea	0	0	0	0	0	0	0	0.00420855	0.00130228	0.0025708	0.000756627	0.00100381
Methylomicrobium	0	0	0	0	0	0	0	0.00633095	0.00152641	0.00113997	0.000584379	0.000635581
Methylomagnum	0	0	0	0	0	0	0	0.00767802	0.00158567	0.00211692	0.000666445	0.00118423
Methylococcus	0	0	0	0.000668201	0	0	0	0.0209869	0.00776345	0.0250735	0.00592315	0.00682491
Methylotuvimicrobium	0	0	0.0121469	0	0	0.00141675	0.00156788	0.00394359	0.00124561	0.000724796	0.000523056	0.000563412
Methylovulum	0	0.00337647	0.00162682	0.00347464	0	0	0	0.00233994	0.000548736	0.000408138	0.000226357	0.000195185
Methylomonas	0.00229765	0.00387301	0	0.000668201	0	0.00117036	0.00601019	0.048712	0.00652042	0.00793992	0.00280827	0.00366423
Woeseia	0	0	0	0	0	0	0	0.00287263	0.000963508	0.000543011	0.000263331	0.000293597
Halothiobacillus	0	0	0	0	0	0	0	0.00463247	0.00139889	0.00205476	0.000750314	0.000830766
Sulfuriflexus	0	0	0	0	0	0	0	0.00236783	0.000680123	0.000786955	0.00030211	0.000320661
Granulosicoccus	0	0	0	0	0	0	0	0.00251286	0.000739376	0.000645045	0.000291288	0.000230449
Guyparkeria	0	0	0	0	0	0	0	0.0051791	0.0015715	0.00240895	0.00064931	0.00103989
Wenzhouxiangella	0	0	0	0	0	0	0	0.00665725	0.00269731	0.00492697	0.00136445	0.00287119
Thiohalobacter	0	0.00109239	0	0	0	0	0	0.00612177	0.0022645	0.00589571	0.00147538	0.00205108
Sulfurivermis	0	0.027409	0	0	0	0	0	0.00587635	0.00228769	0.00550282	0.00156826	0.00223888
Ectothiorhodosinus	0	0	0	0	0	0	0	0.00296746	0.00089395	0.000856151	0.000382372	0.000296058
Alkalilimnicola	0	0	0	0	0	0	0	0.00404957	0.0014195	0.0026482	0.000841398	0.00113995
Acidihalobacter	0	0	0	0	0	0	0	0.00988966	0.00364793	0.00675538	0.00212379	0.0025251
Spiribacter	0	0.00109239	0.002386	0	0	0	0	0.0126814	0.00432291	0.00880311	0.00239884	0.00313362
Ectothiorhodospira	0	0.00198616	0	0.00213824	0	0.00215592	0	0.00655685	0.00225033	0.00452001	0.00115704	0.00161396
Aquisalimonas	0	0.00198616	0	0	0	0.000677574	0	0.00356151	0.00119923	0.00248401	0.000690794	0.00114405
Halorhodospira	0	0.0292959	0.00292827	0.00427649	0.00100959	0.0216208	0.00535691	0.00489742	0.00148648	0.00237846	0.000734983	0.00103497
Thioalkalivibrio	0.00382941	0.001291	0	0.0010023	0	0.0270414	0.00130656	0.0208252	0.00818209	0.0177446	0.00473906	0.00685443
Candidatus_Nitrosoglobus	0	0	0	0	0	0	0	0.000803221	0.000298842	0.000126663	7.12e-05	0.000124656
Candidatus_Nitrosacidococcus	0	0	0	0	0	0	0	0.00279733	0.000723919	0.000505481	0.000196597	0.000215687
Thermochromatium	0	0	0	0	0	0	0	0.00387108	0.00153801	0.00524129	0.00145373	0.00134087
Thioflavicoccus	0	0	0	0	0	0	0	0.00430337	0.0016256	0.00407317	0.00100733	0.00246441
Nitrosococcus	0	0	0	0	0	0	0	0.00459063	0.00146716	0.00169354	0.000707929	0.00078402
Thiocystis	0	0	0	0	0	0	0	0.00491136	0.00185746	0.00454229	0.00125533	0.00155902
Thiocapsa	0	0	0	0	0	0	0	0.00496993	0.00162689	0.0035196	0.0008919	0.00118833
Allochromatium	0	0	0	0	0	0.00283349	0	0.0082888	0.00314428	0.00564825	0.00160073	0.00212571
Marichromatium	0	0	0	0.00193778	0	0	0	0.00558072	0.00211895	0.00544535	0.00143029	0.00186574
Caldichromatium	0	0.00228408	0	0	0	0	0	0.00272761	0.000905543	0.00158212	0.000462634	0.000485502
Rheinheimera	0.0024253	0.00178754	0.002386	0	0	0	0.00130656	0.0134791	0.016247	0.00585818	0.00220946	0.00070693
Thiodictyon	0.00331882	0.0115197	0.00401282	0.000801841	0	0.00234071	0.00431166	0.00756088	0.00278876	0.00597077	0.00166566	0.00202812
Caedibacter	0	0	0	0	0	0	0	3.35e-05	0.000190641	0	0	0
Allofrancisella	0	0	0	0	0	0	0	0.000680507	0.000255046	0.000129009	8.48e-05	5.66e-05
Francisella	0.00140412	0	0	0.00140322	0	0.00326468	0.020513	0.00890516	0.00292273	0.000653255	0.000934286	0.000369867
Beggiatoa	0	0.0062564	0	0	0.000776606	0	0	0.00200526	0.000685276	0.000240426	0.000219142	0.000147619
Thiothrix	0.00331882	0.00238339	0.00216909	0.00294008	0	0.00197112	0.0107138	0.00951315	0.00324733	0.00195625	0.00109571	0.000811083
Thiosulfativibrio	0	0	0	0	0	0	0	0.0012634	0.000322028	0.000250981	0.000160524	0.000145979
Cycloclasticus	0	0	0	0	0	0	0	0.00163154	0.000386434	0.000145428	0.000137077	0.000141878
Thiomicrospira	0	0	0	0	0	0	0	0.00405515	0.00135381	0.000656773	0.000518547	0.000444497
Thiosulfatimonas	0	0	0.00108455	0.00380875	0	0	0.0207743	0.000981715	0.000248606	0.000143083	0.000119942	7.96e-05
Piscirickettsia	0	0	0.00563964	0.0016705	0	0.00147834	0.127129	0.00229811	0.000596396	0.00017123	0.000112728	0.000124656
Thiomicrorhabdus	0	0.00268132	0.253133	0	0	0.000739172	0	0.00537991	0.0013216	0.000501963	0.000452714	0.000361666
Methylophaga	0	0.0108246	0.0161597	0.00227188	0	0.00289509	0	0.00528787	0.00148777	0.000694303	0.000440088	0.000378068
Hydrogenovibrio	0.00561647	0	0	0	0	0.00141675	0	0.00280849	0.000819239	0.0005219	0.000274153	0.000284576
Zophobihabitans	0	0	0	0	0	0	0	0.000552215	0.000229284	4.1e-05	4.6e-05	3.85e-05
Frischella	0	0	0	0	0	0	0	0.0011128	0.000374841	3.64e-05	5.23e-05	3.53e-05
Gilliamella	0.0158282	0.0199609	0.0242938	0.00868661	0.00116491	0.00714533	0.00979922	0.00260768	0.000801206	0.000304931	0.000278662	0.000173862
Oceanicoccus	0	0	0	0	0	0	0	0.00108491	0.000328469	0.000186477	0.000112728	0.00015992
Zhongshania	0	0	0	0	0	0	0	0.00225906	0.000431518	0.000220488	0.000191186	8.78e-05
Spongiibacter	0	0	0	0	0	0	0	0.00523488	0.00158695	0.0010438	0.000558227	0.000524047
Aequoribacter	0	0	0	0	0	0	0	0.00203315	0.00052555	0.000411656	0.000243491	8.04e-05
Halioglobus	0	0	0	0	0	0	0	0.00405236	0.00123015	0.00108602	0.000434677	0.000463359
Kineobactrum	0	0.001291	0.001193	0	0	0	0	0.00223117	0.000841137	0.00151644	0.000468946	0.000606057
Congregibacter	0	0.00148962	0.00260291	0	0.000931927	0	0	0.00302045	0.00102019	0.00176391	0.000516743	0.000638861
Marinagarivorans	0	0	0	0	0	0	0	0.00120483	0.00040962	0.000197032	0.000147898	9.43e-05
Gilvimarinus	0	0	0	0	0	0	0	0.00165107	0.000513957	0.000566467	0.000209222	0.000309999
Saccharophagus	0	0	0	0	0	0	0.135229	0.00152835	0.000401891	0.000102034	0.000106415	9.35e-05
Simiduia	0	0.0024827	0	0.00287326	0	0	0	0.00381809	0.0010833	0.00114701	0.000444597	0.000623279
Cellvibrio	0	0.00794464	0.007158	0.00153686	0.00264046	0	0	0.0155568	0.00622673	0.0043652	0.00250435	0.000955422
Teredinibacter	0.00140412	0.00139031	0.00173527	0.000935481	0	0	0	0.00365912	0.00120052	0.00098516	0.00045091	0.000406772
Agarilytica	0.00229765	0	0	0	0	0	0	0.000937092	0.000327181	0.000168885	0.00013888	5.17e-05
Microbulbifer	0.0131476	0.0145983	0.0348139	0.0155023	0.00574689	0.011334	0	0.0230034	0.00691845	0.00889928	0.0032204	0.00334603
Aquicella	0	0	0	0	0	0	0	0.00195785	0.000609277	0.000424557	0.000260626	0.00086357
Rickettsiella	0	0.00148962	0	0.000668201	0	0.000739172	0	0.00228695	0.000578362	0.000274437	0.000207419	0.000161561
Coxiella	0	0.00258201	0.00694109	0	0.00100959	0.00117036	0	0.00459621	0.00175441	0.000603997	0.000405819	0.000279656
Fluoribacter	0	0	0	0	0	0	0	0.00158134	0.000322028	9.5e-05	0.000105513	0.000132857
Tatlockia	0	0	0	0	0	0	0	0.00144468	0.000261487	5.04e-05	0.00010912	8.53e-05
Legionella	0.0220829	0.122347	0.0432734	0.0106244	0.0121927	0.00899326	0.0827054	0.0504747	0.0104698	0.00449186	0.00398695	0.00261367
Aquirhabdus	0.00191471	0.00605779	0.0144245	0.0118272	0.000776606	0.107796	0.0122817	0.00183514	0.000517821	0.000281474	0.000231768	0.000110714
Psychrobacter	0.00331882	0.0190671	0.0137737	0.00193778	0.00271812	0.00862367	0.00744741	0.0213439	0.00372522	0.00176977	0.00142848	0.000660184
Acinetobacter	0.122669	1.89658	0.299226	0.0808523	0.0438782	0.104531	0.0761726	0.177116	0.0578079	0.0207013	0.189667	0.00618605
Moraxella	0.139135	0.258697	0.0241854	0.0130967	0.0483826	0.0326468	0.0135883	0.0156823	0.00600776	0.0023679	0.0021779	0.00128182
Idiomarina	0	0.00109239	0	0.00153686	0	0.00153994	0	0.00674929	0.00174539	0.000975778	0.000674561	0.000533888
Psychromonas	0	0.00278063	0	0.00213824	0	0.000985563	0	0.0020973	0.000605413	0.000241599	0.000205615	0.000109074
Ferrimonas	0.00370177	0.001291	0.00216909	0.00708293	0.00264046	0.000862367	0.00130656	0.00493647	0.00157923	0.00154928	0.000660132	0.000881612
Litorilituus	0	0	0	0	0	0.00289509	0	0.000607994	0.000200946	7.62e-05	7.49e-05	4.43e-05
Cognaticolwellia	0	0	0.00151836	0	0	0.00080077	0	0.000741864	0.000226708	6.1e-05	9.56e-05	2.87e-05
Thalassotalea	0	0.00446886	0.0111708	0.000735021	0	0.000615977	0.00130656	0.00371211	0.00120954	0.000498444	0.000372452	0.000136137
Colwellia	0.00536118	0.0123142	0.0253784	0.00461059	0.00100959	0.00572858	0.00653281	0.00711186	0.00203908	0.000774054	0.000763842	0.000444497
Flocculibacter	0	0	0	0	0	0	0	0.000964981	0.000332333	0.000297894	9.74e-05	4.1e-05
Psychrosphaera	0	0	0	0	0	0.00135515	0	0.00153393	0.000441823	0.000212279	0.0001488	0.000100873
Pseudoalteromonas	0.0112329	0.0143004	0.0111708	0.00527879	0.00341707	0.0133667	0.0561822	0.0364266	0.0102547	0.00481087	0.00346479	0.00226103
Catenovulum	0	0	0	0	0	0	0	0.00086179	0.000262775	5.75e-05	6.67e-05	3.12e-05
Saliniradius	0	0	0	0	0	0	0	0.00105981	0.000307859	0.00018765	0.000103709	0.000132037
Glaciecola	0	0	0	0	0	0	0	0.00108491	0.000323316	0.000138392	0.000124451	5.58e-05
Hydrocarboniclastica	0	0	0	0	0	0	0	0.00196622	0.000629887	0.00102855	0.000316539	0.000365767
Salinimonas	0	0	0	0	0	0	0	0.00404121	0.00117991	0.000878434	0.000455419	0.000373968
Saccharobesus	0	0	0	0	0	0.00123195	0	0.00110164	0.000283385	0.000139564	7.12e-05	0.000169762
Lacimicrobium	0	0.00148962	0	0	0	0	0	0.00107375	0.000334909	0.000372953	0.0001488	0.000185344
Alkalimarinus	0	0.00516402	0	0.00461059	0	0.000923965	0	0.00178215	0.00048433	0.000175921	0.000146997	0.000121375
Paraneptunicella	0	0.00516402	0.002386	0.0020046	0.000931927	0.00080077	0.00287444	0.000850634	0.000275656	0.000250981	0.000133469	4.43e-05
Alteromonas	0	0.197722	0.294671	0.0129631	0.00349473	0.128493	0.0135883	0.0176151	0.00466297	0.00660644	0.00239523	0.00111862
Agarivorans	0.00191471	0.00188685	0.00173527	0.00307372	0.00264046	0.00153994	0.00744741	0.00379299	0.00103307	0.000506654	0.000413034	0.000263254
Paraglaciecola	0.04123	0.0333675	0.0152921	0.00928799	0.00232982	0.00178633	0.00365838	0.00695567	0.00196437	0.000682575	0.000707929	0.000461719
Moritella	0.140412	0.0061571	0.0159428	0.000935481	0.0106395	0.00449663	0.00313575	0.00300371	0.000901679	0.000466778	0.000295797	0.000194365
Parashewanella	0	0	0	0	0	0.00104716	0	0.00151162	0.000578362	0.000164193	0.000129862	7.38e-05
Shewanella	0.155602	0.725942	0.191639	0.0868661	0.0135906	0.0912877	0.608466	0.0785205	0.0368065	0.013465	0.00779443	0.00587441
Oleiphilus	0	0	0	0	0	0	0	0.00104307	0.000358095	0.000243944	0.000136175	0.000123016
Litoricola	0	0	0	0	0	0	0	0.00154787	0.000426365	0.000548875	0.000247099	0.000226349
Spartinivicinus	0	0	0	0	0	0	0.00130656	0.000789277	0.000248606	9.5e-05	8.3e-05	4.18e-05
Gynuella	0	0	0	0	0	0	0	0.001414	0.000400603	0.000229871	0.000146997	0.000140238
Reinekea	0	0	0	0	0	0	0	0.00146142	0.00036196	0.000473815	0.0001984	0.000119735
Saccharospirillum	0	0	0	0	0	0.0136131	0	0.00212519	0.000557753	0.00070134	0.000293993	0.000275555
Hahella	0	0.00208547	0.00184373	0	0	0	0	0.00395196	0.00108201	0.00108133	0.000413034	0.000376428
Endozoicomonas	0.00382941	0.0275083	0.201075	0.0680897	0.00497028	0.0185409	0.229302	0.00617198	0.0018639	0.00186946	0.000819754	0.000805343
Ketobacter	0	0	0	0	0	0	0	0.00195785	0.000750969	0.000754117	0.000330968	0.000289497
Alcanivorax	0.00587177	0.0161872	0.0351393	0.0016705	0.00201918	0.0052358	0.0625844	0.0185048	0.00637873	0.0106561	0.00324655	0.00391026
Nitrincola	0	0	0	0	0	0	0	0.00170127	0.000471449	0.000315486	0.000174953	0.00015746
Amphritea	0	0	0	0	0	0	0	0.00395754	0.000978965	0.000591096	0.000380568	0.000378888
Bacterioplanoides	0	0	0	0	0	0.00720693	0	0.00160086	0.000319452	0.000114935	0.000126255	8.53e-05
Bermanella	0	0.00109239	0.00184373	0	0	0	0	0.000998449	0.000309147	0.000184131	0.000122648	0.000123836
Bacterioplanes	0	0.001291	0	0	0	0	0	0.00264673	0.000394162	0.000311967	0.000152408	0.00015992
Marinobacterium	0	0.00208547	0	0.000735021	0	0.000862367	0	0.00964145	0.00306184	0.00383157	0.00146275	0.00127198
Neptunomonas	0	0.00307855	0	0	0	0.000677574	0	0.00331329	0.000739376	0.000351843	0.000267841	0.000163201
Thalassolituus	0.00229765	0.0158893	0.00542273	0.00227188	0.000854267	0.00443503	0.0841426	0.00386271	0.00105368	0.000828004	0.000483376	0.000350185
Marinomonas	0.00293588	0.00417094	0.0110624	0.00347464	0.00132023	0.0104716	0	0.0124722	0.00313526	0.00137453	0.00113449	0.000702009
Venatorbacter	0.0164665	0.00148962	0.00856791	0.0113594	0.0025628	0.0264254	0	0.0019718	0.000538431	0.000657946	0.000215535	0.000245211
Pistricoccus	0	0	0	0	0	0	0	0.0019467	0.000578362	0.000989851	0.000296699	0.000451057
Halotalea	0	0	0	0	0	0	0	0.00327424	0.00118635	0.00236438	0.000685383	0.000770078
Salinicola	0	0	0	0.00922117	0	0	0	0.00286705	0.000996999	0.0022776	0.000634881	0.00086685
Chromohalobacter	0	0	0.00195218	0	0	0	0	0.0025268	0.00078446	0.00112238	0.000359826	0.000543729
Zymobacter	0	0.0147969	0	0	0	0	0	0.00108212	0.000262775	0.000304931	0.000131666	0.000168121
Cobetia	0.00217	0.00456817	0.00325364	0.00260598	0.00163087	0	0.00156788	0.00829717	0.00284544	0.00581714	0.00163861	0.00149669
Candidatus_Portiera	0.00217	0.0115197	0.00195218	0.00140322	0	0.000923965	0.00640216	0.00264673	0.000647921	7.15e-05	8.48e-05	2.71e-05
Candidatus_Carsonella	0.00229765	0	0	0	0	0.00172474	0	0.00177657	0.000367112	3.05e-05	5.95e-05	2.46e-05
Kushneria	0.0089353	0	0	0	0	0	0	0.00514006	0.00131774	0.00183779	0.000601514	0.000683967
Halomonas	0.332521	0.032573	0.034597	0.0256589	0.017163	0.0891318	0.0124123	0.164764	0.044208	0.0637985	0.024148	0.0226267
Succinivibrio	0	0.00109239	0	0	0	0.00080077	0	0.000686085	0.000284673	0.000113763	0.000100102	0.000113174
Dongshaea	0	0	0	0	0	0	0	0.000694452	0.000244741	0.00035067	0.000105513	0.000164841
Oceanimonas	0	0	0	0	0	0	0	0.0024013	0.000799918	0.00130534	0.000383274	0.000373148
Tolumonas	0	0	0.00466355	0	0	0	0	0.0015674	0.000486906	0.000408138	0.000225455	0.000170582
Zobellella	0	0.00238339	0	0	0	0.00172474	0	0.00286984	0.00100988	0.00185538	0.000556423	0.000677406
Oceanisphaera	0	0.0264159	0.00130145	0	0	0	0.00261312	0.00215587	0.000508804	0.000344806	0.000182168	0.000148439
Aeromonas	0.461317	0.188685	0.228622	0.208345	0.0542848	0.0578402	0.0644135	0.141646	0.0490719	0.210051	0.0408633	0.269134
Ahniella	0	0	0	0	0	0	0	0.00443445	0.00222972	0.00329677	0.000883784	0.00252018
Aerosticca	0	0	0	0	0	0	0	0.0106343	0.00583773	0.0180624	0.00329886	0.00750068
Tahibacter	0	0	0	0	0	0	0	0.0061915	0.00315072	0.00562362	0.00134912	0.00528393
Dyella	0	0.00297924	0.00162682	0.000735021	0	0.00178633	0	0.0222169	0.0108446	0.0177106	0.00477423	0.0114519
Frateuria	0.00127647	0	0.00422973	0	0	0.000677574	0	0.0113009	0.00626796	0.0106726	0.00284614	0.00725218
Dokdonella	0.00140412	0.00327716	0	0.00106912	0	0.00585178	0.00326641	0.00727083	0.00471964	0.00787894	0.0019804	0.00863242
Rhodanobacter	0.00255294	0.00466748	0.00281982	0	0	0.00197112	0.00143722	0.019916	0.0110404	0.0213182	0.00527474	0.0141698
Luteibacter	0.0183812	0.0112218	0.00650727	0.00588017	0.00605753	0.00425024	0.0116284	0.0261159	0.0124161	0.0188025	0.00527655	0.011178
Pseudolysobacter	0	0	0	0	0	0	0	0.00390176	0.00191929	0.00238667	0.000707027	0.00197563
Thermomonas	0	0.00228408	0.00455509	0.00414285	0.00163087	0.00172474	0	0.038008	0.0326369	0.0339071	0.00889826	0.0150694
Pseudoxanthomonas	0	0.00377371	0.00292827	0.0013364	0.00147555	0.00314148	0.00313575	0.0604257	0.046488	0.059506	0.0142298	0.0226521
Xylella	0	0.00446886	0.00336209	0.00106912	0.00846501	0.00394225	0.0290057	0.00478307	0.00144269	0.00103911	0.000482474	0.000335423
Arenimonas	0.00127647	0.00109239	0	0	0.000776606	0	0	0.0113567	0.0132688	0.0229531	0.00425479	0.00816824
Luteimonas	0.00331882	0.0145983	0.00509737	0.00220506	0.00497028	0.00696054	0.00326641	0.0555338	0.0556658	0.0574395	0.0144129	0.0268363
Xanthomonas	0.0533565	0.081234	0.108997	0.0625436	0.0306759	0.0840192	0.062323	0.168353	0.0757397	0.10548	0.0383255	0.0437805
Lysobacter	0.140539	0.0318779	0.0478285	0.139053	0.0100959	0.0216208	0.0824441	0.168027	0.142387	0.145403	0.0397847	0.065815
Stenotrophomonas	0.261294	0.330398	0.131555	1.38906	0.552633	0.201301	0.918514	0.147165	0.0767792	0.0986884	0.0278915	0.0362306
Marinobacter	0.136199	0.091562	0.0189796	0.00414285	0.00931927	0.00899326	0.0092766	0.0342931	0.0109554	0.0145206	0.0051034	0.00528475
Thiopseudomonas	0	0	0	0	0	0	0	0.00140564	0.000351655	0.000185304	0.000116335	6.15e-05
Entomomonas	0	0	0	0	0	0.000985563	0	0.00277502	0.000640192	0.000229871	0.000248001	0.000132037
Permianibacter	0	0	0	0	0	0.00689894	0	0.00370095	0.0011155	0.00178853	0.000549208	0.000465819
Halopseudomonas	0	0.00178754	0.007158	0	0	0	0	0.0133619	0.00497984	0.00619126	0.00199663	0.00221182
Azotobacter	0	0.00337647	0	0.000668201	0.0021745	0	0.00248247	0.00987293	0.00446975	0.00913736	0.00241147	0.00284494
Stutzerimonas	0.00434	0.0049654	0.00292827	0.00180414	0.0651573	0.0027103	0.00339706	0.0501121	0.0208043	0.031592	0.00909756	0.0109755
Pseudomonas	0.883445	0.600118	0.960582	0.827767	2.18987	1.73052	1.60394	0.936364	0.401541	0.461253	0.187009	0.133105
Grimontia	0	0	0	0	0	0.00117036	0	0.0018686	0.000574498	0.000280302	0.000184873	0.000127116
Enterovibrio	0	0	0	0	0	0.00234071	0	0.000432289	0.000149421	1.88e-05	1.89e-05	9.02e-06
Thaumasiovibrio	0	0	0.00151836	0	0	0	0	0.000831111	0.000274368	8.8e-05	6.22e-05	3.53e-05
Salinivibrio	0	0.0024827	0	0.0203801	0	0	0	0.00239014	0.000656937	0.00055943	0.000239884	0.00015336
Aliivibrio	0	0.0104273	0.00488046	0.00160368	0	0	0.00274378	0.00186582	0.000725207	0.000253327	0.000295797	0.000100873
Paraphotobacterium	0.0045953	0	0	0.000801841	0	0	0	0.000811588	0.000255046	0.000103207	6.13e-05	3.53e-05
Photobacterium	0.335329	0.0368433	0.0203895	0.00835251	0.00877565	0.0397921	0.0449458	0.0221053	0.00519109	0.00352547	0.00247369	0.00140402
Vibrio	1.23971	0.499321	0.303239	0.124419	0.0781266	0.297455	0.0735595	0.114509	0.0320856	0.0195601	0.0121412	0.00818546
Vespertiliibacter	0	0	0	0	0	0	0	0.00037651	0.000112066	0.00246994	2.34e-05	0
Basfia	0	0	0	0	0	0	0	0.000407189	0.000131387	5.16e-05	3.25e-05	1.31e-05
Otariodibacter	0	0	0	0	0	0	0	0.000460179	0.000195793	4.46e-05	3.97e-05	1.97e-05
Mergibacter	0	0	0	0	0	0	0	0.000507591	0.000161014	5.63e-05	6.67e-05	3.53e-05
Bisgaardia	0	0	0	0	0	0	0	0.000524325	0.000168743	3.52e-05	4.42e-05	2.95e-05
Gallibacterium	0	0	0	0	0	0	0	0.000755809	0.000198369	7.27e-05	6.04e-05	3.44e-05
Bibersteinia	0	0	0	0	0	0	0	0.0405208	0.00954491	0.00234327	0.00236638	0.000952961
Frederiksenia	0	0	0	0	0	0	0	0.000817166	0.000242165	0.000125491	0.000121746	0.000113174
Aggregatibacter	0	0.0024827	0	0	0	0.00160154	0	0.00480538	0.000975101	0.000683748	0.00050051	0.000319021
Rodentibacter	0	0.00357509	0.0193049	0.000801841	0	0	0	0.000694452	0.000194505	7.74e-05	8.48e-05	4.26e-05
Histophilus	0	0.0275083	0	0	0	0	0	0.000635884	0.000190641	4.57e-05	7.12e-05	4.18e-05
Actinobacillus	0.0024253	0.0127114	0	0.00153686	0	0.0943676	0	0.00384598	0.00112452	0.000480852	0.000392292	0.000255052
Haemophilus	0.00689294	0.0194644	0.002386	0.0100898	0.0105618	0.0450895	0.00797003	0.00819676	0.00266639	0.00104615	0.00106505	0.000648703
Mannheimia	0.01085	0.00834187	0.0237516	0.0020046	0.0501688	0.0025871	0.00156788	0.0057871	0.0018639	0.000920656	0.000612336	0.000620819
Avibacterium	0.0112329	0.00387301	0.00607346	0.0020046	0.00170853	0.00215592	0.0904141	0.00313758	0.000937746	0.000273265	0.000269644	0.000109894
Glaesserella	0.0298694	0.00297924	0.001193	0.00294008	0	0.00622137	0.0020905	0.00181004	0.000561617	0.000367089	0.000215535	0.000243571
Pasteurella	3.03481	0.42484	0.652897	0.845207	0.262726	0.428412	0.120988	0.0120985	0.00335425	0.000734179	0.000844104	0.00039365
Jinshanibacter	0	0	0	0	0	0	0	0.000546637	0.000141692	0.000111417	6.04e-05	3.12e-05
Leminorella	0	0	0	0	0	0	0	0.000691663	0.000200946	0.000213451	9.56e-05	5.33e-05
Pragia	0	0	0	0	0.00100959	0	0	0.000747442	0.000202234	0.000145428	7.94e-05	4.43e-05
Limnobaculum	0	0	0.0169189	0	0	0	0	0.000655406	0.000197081	0.000117281	8.48e-05	7.22e-05
Sodalis	0.00127647	0.00099308	0.00498891	0	0	0	0	0.00531298	0.00162946	0.00242303	0.000813442	0.00125394
Obesumbacterium	0	0	0	0	0	0	0	0.00032352	9.66e-05	7.74e-05	4.24e-05	1.64e-05
Hafnia	0	0	0	0	0	0	0	0.00383204	0.00104079	0.000648564	0.00037155	0.000207486
Edwardsiella	0.0131476	0.010328	0.0743998	0.00701611	0.00209684	0.0102252	0.00522625	0.00646761	0.00216918	0.00285931	0.00103168	0.00131299
Rouxiella	0	0	0	0	0	0	0	0.000775332	0.000269215	0.000375299	0.000113629	0.00015828
Ewingella	0	0	0	0	0	0	0	0.000939881	0.000243453	0.000299066	0.000120844	0.000135317
Chania	0	0	0	0	0	0	0	0.00114347	0.000334909	0.00020055	9.74e-05	0.000138598
Gibbsiella	0	0	0	0	0	0	0	0.00132755	0.000365824	0.000494926	0.000202008	0.000272275
Candidatus_Fukatsuia	0	0	0	0.0187764	0	0.00166314	0	0.000543848	0.000119794	0.000103207	4.15e-05	3.03e-05
Nissabacter	0	0.0108246	0	0	0	0	0	0.00177378	0.000449551	0.000479679	0.000202008	0.000254232
Rahnella	0.0067653	0.00168824	0.0173527	0.00280644	0.00155321	0.00326468	0.0339706	0.00508707	0.00156248	0.00203717	0.000816147	0.000811083
Serratia	0.0089353	0.0154921	0.0304757	0.0533224	0.00737776	0.0102252	0.00561822	0.0353362	0.0119009	0.0196786	0.00646425	0.00653295
Yersinia	0.0158282	0.137442	0.0129061	0.030069	0.0305983	0.0408393	0.0555289	0.0326727	0.00922804	0.00498561	0.00342962	0.00169844
Lonsdalea	0	0	0	0	0	0	0	0.00198016	0.000551312	0.000937075	0.000311128	0.000291137
Musicola	0	0.00139031	0	0	0	0	0	0.00100124	0.000280808	0.000360053	0.000130764	0.000175502
Brenneria	0	0.00258201	0.00108455	0.0192442	0	0	0	0.00453207	0.00131259	0.00120799	0.000484277	0.000597856
Dickeya	0.00319118	0.0131087	0.00921864	0.00761749	0.00302876	0.00375746	0.00718609	0.0136966	0.00576173	0.00524363	0.00198671	0.00217328
Pectobacterium	0.0405918	0.0289979	0.00976091	0.138652	0.0108725	0.0327084	0.00587953	0.012026	0.0035977	0.00330146	0.00169091	0.00130889
Moellerella	0	0	0	0	0	0	0	0.0014391	0.000198369	4.93e-05	7.76e-05	2.71e-05
Morganella	0	0.00099308	0.00498891	0	0	0.00923965	0	0.00468546	0.00111937	0.000798683	0.000344495	0.000489602
Xenorhabdus	0	0.00099308	0	0	0	0.00277189	0	0.00425038	0.00128682	0.000832695	0.000469848	0.000337883
Photorhabdus	0	0.0159886	0.00401282	0.00280644	0.00163087	0.230006	0.0111058	0.00272482	0.00112967	0.000504308	0.000324655	0.00023291
Arsenophonus	0	0.0161872	0.002386	0.00287326	0	0.00141675	0	0.00293957	0.000926153	0.000478506	0.000377863	0.000228809
Providencia	0.0213171	0.00486609	0.0293912	0.00608063	0.0021745	0.00283349	0.004181	0.0146504	0.00461531	0.00220254	0.00340257	0.000997247
Proteus	0.358816	0.00427024	0.00618191	0.0026728	0.00248514	0.0026487	0.00274378	0.0106622	0.00359383	0.00142848	0.00137618	0.000909496
Wigglesworthia	0	0	0	0	0	0	0	0.000237062	7.73e-05	0	1.98e-05	0
Tatumella	0	0	0	0	0	0	0	0.00113511	0.000324604	0.000245117	0.00011904	8.37e-05
Buchnera	0	0.00814326	0.0148583	0.00227188	0.00225216	0.00289509	0.0297896	0.0180418	0.00561617	0.00120917	0.00189653	0.000645422
Mixta	0.00191471	0.00208547	0.00368746	0.0013364	0.00147555	0	0	0.00430616	0.00135638	0.00206884	0.000725965	0.000778279
Erwinia	0.0202959	0.0332682	0.0204979	0.0124285	0.0182502	0.0201424	0.0135883	0.0136241	0.0040305	0.0050982	0.00184783	0.00198301
Pantoea	0.589347	0.613326	0.70387	0.446559	0.448801	0.270229	1.64209	0.0341258	0.00973169	0.0314383	0.0172013	0.004381
Candidatus_Moranella	0	0	0	0	0	0	0	0.000136659	3.22e-05	1.29e-05	1.44e-05	4.43e-05
Candidatus_Riesia	0	0	0	0	0	0	0	0.000198016	5.8e-05	0	1.62e-05	9.84e-06
Candidatus_Ishikawaella	0	0	0	0	0	0	0	0.000343042	0.000155862	2.58e-05	4.6e-05	2.05e-05
Candidatus_Schneideria	0	0	0	0	0	0	0	0.000356987	0.000158438	2.23e-05	4.69e-05	2.21e-05
Yokenella	0	0	0	0	0	0	0	0.000766965	0.000216403	0.000448013	0.000150604	0.000174682
Shimwellia	0	0	0	0	0	0	0	0.000803221	0.000246029	0.000276783	0.000137077	0.00015828
Candidatus_Profftia	0	0	0	0	0	0	0	0.000789277	0.00027308	4.93e-05	4.69e-05	6.07e-05
Siccibacter	0	0	0	0	0	0	0	0.000964981	0.000283385	0.000595787	0.000186677	0.000168121
Candidatus_Purcelliella	0	0	0	0	0	0	0	0.000298419	5.02e-05	0	2.25e-05	9.02e-06
Candidatus_Mikella	0	0	0	0	0	0	0	0.000198016	7.47e-05	1.64e-05	0	1.64e-05
Candidatus_Gullanella	0	0	0	0	0	0	0	0.000203594	7.47e-05	2.23e-05	1.98e-05	1.39e-05
Candidatus_Hoaglandella	0	0	0	0	0	0	0	0.000234273	4.51e-05	1.29e-05	9.02e-06	1.07e-05
Candidatus_Doolittlea	0	0	0	0	0	0	0	0.000270529	0.000173895	3.52e-05	5.05e-05	2.71e-05
Candidatus_Annandia	0	0	0	0	0	0	0	0.000435078	0.000162302	2.58e-05	4.15e-05	0
Candidatus_Tachikawaea	0	0	0	0	0	0	0	0.00045739	0.00010949	1.76e-05	4.42e-05	1.31e-05
Symbiopectobacterium	0	0	0	0	0	0	0	0.00102355	0.000398027	0.000281474	0.000152408	7.71e-05
Phytobacter	0	0	0	0	0.000776606	0	0	0.00212519	0.000981542	0.000615725	0.00023808	0.000174682
Pseudocitrobacter	0	0	0	0.000935481	0	0	0	0.000655406	0.000200946	0.000274437	8.3e-05	9.92e-05
Plesiomonas	0	0	0.00184373	0	0	0.000985563	0	0.0044986	0.00369431	0.00113997	0.00284975	0.000564232
Jejubacter	0	0.00109239	0	0	0	0	0	0.000705608	0.000244741	0.000579368	9.56e-05	0.000118095
Buttiauxella	0	0.001291	0.00140991	0	0	0	0	0.0018686	0.00048433	0.000341288	0.000184873	0.000259973
Scandinavium	0	0.00178754	0	0	0	0	0	0.000811588	0.000212539	0.000174749	9.02e-05	6.56e-05
Atlantibacter	0	0.00218478	0	0.00147004	0	0	0	0.0010347	0.000422501	0.000375299	0.000159622	0.00015664
Candidatus_Hamiltonella	0	0.00218478	0	0	0	0.00412704	0	0.00158413	0.000311723	9.27e-05	0.000114531	0.000126296
Candidatus_Blochmannia	0	0.00238339	0	0	0	0	0	0.0027304	0.000856595	0.000201723	0.000220946	0.00015828
Pluralibacter	0.00178706	0.001291	0	0.000735021	0	0.000615977	0	0.00315153	0.000905543	0.0011259	0.000367943	0.000966903
Pseudescherichia	0.00357412	0.00158893	0.00303673	0.00207142	0.00100959	0.000677574	0	0.000669351	0.000221555	0.000310795	0.000167739	0.000112354
Shigella	0.0404641	0.0185706	0.0145329	0.0443017	0.00396069	0.00689894	0.0218196	0.0044986	0.00115544	0.000587578	0.000441892	0.000897194
Cronobacter	0.00778647	0.00407163	0.00401282	0.00140322	0.00458198	0.00172474	0.00222116	0.00489184	0.00156506	0.00318418	0.0011417	0.00086357
Cedecea	0.0045953	0.00168824	0	0.00354147	0	0.00110876	0	0.00378462	0.00116832	0.0014578	0.000936089	0.000576533
Kluyvera	0.00485059	0	0.00108455	0.00247234	0.000931927	0.000615977	0	0.00221444	0.000691716	0.000883126	0.000374255	0.000290317
Leclercia	0.00663765	0.0212519	0.00856791	0.49086	0.00652349	0.00332627	0.00496494	0.0174701	0.00343282	0.00438748	0.00194613	0.00138598
Lelliottia	0.0907571	0.255917	0.0288489	0.0289999	0.0602646	0.268566	0.00339706	0.00305949	0.000917136	0.000727142	0.000356219	0.000264894
Citrobacter	0.146539	0.0211526	0.0370915	0.11767	0.0174736	0.0235303	0.0226035	0.052809	0.0106926	0.00910687	0.00370828	0.00319677
Enterobacter	0.169515	0.13784	0.131013	0.0702279	0.153147	1.27864	0.277383	0.080548	0.0265132	0.0302362	0.0114441	0.0112223
Kosakonia	0.932079	0.857028	0.809939	0.411144	0.7808	0.46149	0.631331	0.0078844	0.00266253	0.0044168	0.00159893	0.000914416
Escherichia	1.31221	5.45966	2.69987	4.2414	1.0596	0.898279	3.88324	0.0783727	0.0236047	0.0257948	0.0102483	0.0073547
Salmonella	2.54733	0.842231	0.876096	2.48731	0.183512	0.38055	0.0662427	0.0873559	0.0253616	0.028097	0.0110157	0.00977482
Raoultella	0.00204235	0.00516402	0.00173527	0.00928799	0.00147555	0.00425024	0.00300509	0.00721505	0.00218335	0.00411304	0.00119942	0.00161643
Klebsiella	20.8577	7.69776	8.31044	35.5617	13.7511	4.38446	6.01254	0.125685	0.030782	0.0444448	0.0143047	0.00883252
Encephalitozoon	0	0.00148962	0.00184373	0.00147004	0	0.000739172	0	0.00196064	0.000461144	0.000177094	0.000192989	3.36e-05
Puccinia	0.244572	0.767651	0.264087	1.39126	1.14332	3.85423	1.04329	0.0115407	0.00258267	0.00203952	0.000940598	0.000285396
Cryptococcus	0.0421235	0.110629	0.194568	0.303965	0.110123	0.063692	0.302339	0.00593212	0.00123015	0.000674366	0.000615041	0.000203386
Rhizoctonia	0.0782477	0.103876	0.158018	0.105843	0.228322	0.194587	0.312007	0.00220049	0.000816663	0.000367089	0.000248001	9.35e-05
Marasmius	0.157899	0.248866	0.131447	0.0541911	0.370752	0.244358	0.270067	0.00275271	0.000673683	0.000362398	0.000275957	9.84e-05
Psilocybe	0.384473	0.52673	3.82845	0.215161	0.805729	0.505039	3.50851	0.00471614	0.00135509	0.000939421	0.000546503	0.000175502
Malassezia	0.263208	0.0856035	0.121686	0.0498478	0.0390633	0.0737324	0.0453377	0.00565881	0.00112066	0.000879607	0.000570852	9.92e-05
Ustilago	0.0374006	0.17796	0.33686	0.0581335	0.0383643	0.392377	0.0807456	0.00210009	0.000642768	0.00135577	0.000420248	0.000294417
Sporisorium	0.526161	0.461186	0.227104	0.461927	0.465731	0.202903	0.1952	0.00759435	0.00182268	0.00156805	0.00120754	0.000229629
Schizosaccharomyces	0.00421235	0.0136052	0.0157259	0.00427649	0.0269482	0.021436	0.0663734	0.0043201	0.00117476	0.000460914	0.000412132	0.000139418
Komagataella	0.00714824	0.0115197	0.00932709	0.00768431	0.00116491	0.0389297	0.00666347	0.000326309	0.000132676	0.000119627	4.6e-05	2.95e-05
Yarrowia	0.0183812	0.172895	0.0994528	0.0725666	0.0412378	0.073486	0.0391969	0.0020722	0.00043023	0.000471469	0.000231768	0.000200105
Saccharomycodes	0.0265506	0.0353537	0.0301504	0.169255	0.0187162	0.0885159	0.638779	0.00345274	0.000772867	0.000259191	0.000177659	0.000103333
Ogataea	0.00178706	0.0100301	0.00943555	0.00614745	0.00644583	0.0025255	0.00156788	0.000959403	0.000260199	0.000184131	0.000128058	8.69e-05
Brettanomyces	0.0181259	0.0518388	0.0224501	0.0340114	0.0799904	0.273309	0.181612	0.00824975	0.00185231	0.00141324	0.000513136	0.000185344
Pichia	0.0362518	0.161276	0.114853	0.0553939	0.0390633	0.170995	0.228257	0.00327424	0.000725207	0.000234562	0.000219142	6.97e-05
Sugiyamaella	0.357412	0.886423	0.159862	1.18559	0.085582	0.196497	2.26153	0.00444561	0.000913272	0.000525419	0.000373353	0.000151719
Debaryomyces	0.00331882	0.0113211	0.00303673	0.724463	0.00108725	0.00480462	0.0152868	0.000568949	0.000230572	0.000121972	7.67e-05	4.35e-05
Scheffersomyces	0.0289759	0.0520374	0.066808	0.0235875	0.00427133	0.110629	0.0156788	0.00114626	0.000325892	0.0001337	0.000104611	5e-05
Candida	0.866341	1.9664	2.40043	1.17283	0.656776	1.27519	2.43308	0.00946016	0.00222071	0.00664045	0.000881078	0.000300978
Lachancea	0.0024253	0.011619	0.0113877	0.00688247	0.00520326	0.00474302	0.00601019	0.000666562	0.000161014	0.000102034	7.3e-05	8.28e-05
Zygotorulaspora	0.0105947	0.0260187	0.0392606	0.042698	0.00287344	0.0133667	0.563782	0.00128571	0.000578362	0.000429248	0.000157819	0.000112354
Zygosaccharomyces	0.0112329	0.0819291	0.022667	0.0449699	0.00955226	0.0563619	0.208789	0.00144189	0.000404467	0.000233389	0.000135273	5.58e-05
Torulaspora	0.0167218	0.185507	0.0135568	0.00514515	0.00349473	0.0262406	0.0192065	0.00135544	0.000383857	0.000186477	0.000143389	4.51e-05
Kluyveromyces	0.0262953	0.120361	0.124289	0.69994	0.0521879	0.121779	0.204738	0.00342764	0.000721343	0.000558257	0.00031203	9.76e-05
Nakaseomyces	0.0225935	0.160581	0.0400197	0.0561289	0.0850384	0.182329	0.204477	0.00104307	0.000289825	7.51e-05	7.85e-05	4.43e-05
Eremothecium	0.0428894	0.101592	0.101405	0.0752394	0.0373548	0.0379442	0.126737	0.0103331	0.00222071	0.000778746	0.0007431	0.000369867
Kazachstania	0.100841	0.0802409	0.0376337	0.050516	0.0100959	0.370941	0.111188	0.0016929	0.00047789	0.000201723	0.000120844	7.13e-05
Tetrapisispora	0.262698	0.374689	0.71298	0.491261	0.111132	0.113278	0.617874	0.00425596	0.000924865	0.000429248	0.000376059	0.00015336
Naumovozyma	0.268825	0.52951	3.01807	0.522934	2.28571	0.700612	1.46622	0.00329377	0.000923577	0.000858497	0.000321048	0.000203386
Saccharomyces	0.404769	0.738256	0.312566	0.673079	0.21279	0.609263	0.744871	0.00391292	0.000942898	0.000778746	0.000281368	0.000130397
Fulvia	0.153815	0.670131	0.410392	0.251711	0.231429	1.02363	0.316972	0.00206662	0.000489483	0.000357707	0.000261528	0.000105793
Zymoseptoria	0.193896	0.855638	2.08851	0.345794	0.611267	0.319138	0.790209	0.00163991	0.000589955	0.000459741	0.00032195	0.000118095
Cercospora	0.827408	0.970239	1.63907	0.245497	5.34662	4.67551	4.49928	0.000800432	0.000370976	0.000327214	0.000451812	7.87e-05
Botrytis	0.593048	0.65295	1.54765	0.229661	1.36799	2.41869	0.412743	0.00388782	0.00118249	0.000592269	0.00036163	0.000266534
Pyricularia	0.779158	1.59558	2.9222	0.585411	2.68939	1.19025	1.18048	0.00483606	0.00204939	0.00260246	0.00185595	0.000728253
Thermothielavioides	0.186492	1.82369	0.927612	0.48057	0.583387	2.48842	0.528243	0.00480538	0.00139245	0.00139564	0.000872962	0.00031574
Thermothelomyces	0.250699	0.7319	0.352369	0.406199	0.222498	0.176785	1.08419	0.00384877	0.00103049	0.00104849	0.000709732	0.000335423
Neurospora	1.36953	2.38319	2.15705	13.3506	1.49256	2.07948	1.63386	0.0127037	0.00252341	0.00152113	0.000784583	0.000341984
Colletotrichum	0.663765	4.27402	2.28026	1.50151	1.64524	2.33326	6.82588	0.0121906	0.00296395	0.00180964	0.00153309	0.000674946
Pochonia	0.0726312	0.387401	0.251506	0.150612	0.272744	0.153193	0.0776098	0.00215866	0.000499788	0.000289684	0.00025251	9.35e-05
Ustilaginoidea	0.134157	0.3301	0.533922	0.607395	0.120762	0.508797	0.297243	0.00445676	0.00114642	0.00110127	0.000681776	0.000282116
Drechmeria	0.0865447	0.292561	0.192182	0.173665	0.143517	0.108966	0.096555	0.00380136	0.00100602	0.000628626	0.000544699	0.000175502
Purpureocillium	0.254273	0.875996	3.15505	0.313587	0.174426	0.121471	2.98759	0.00823023	0.00192315	0.00130534	0.00114261	0.000282936
Fusarium	2.43091	5.6108	11.6921	4.33028	9.47195	6.67472	9.0793	0.0247102	0.00692747	0.00531166	0.00360187	0.000758597
Talaromyces	0.188535	0.336158	0.240769	0.193043	0.0618178	0.155842	0.174034	0.00329934	0.000787037	0.000581714	0.000277761	0.000147619
Aspergillus	4.43586	3.42305	6.17551	3.07586	4.69886	3.65114	3.03266	0.0117387	0.00324604	0.00341405	0.00195605	0.000616719
Penicillium	7.57968	11.0637	5.51112	0.439476	2.40554	8.28082	1.85715	0.00432289	0.0103371	0.00158095	0.000699812	0.00015664
Candidatus_Nanohalobium	0	0	0	0	0	0	0	3.63e-05	0	0	0	0
Nanobdella	0	0	0	0	0	0	0	5.02e-05	2.58e-05	0	0	0
Candidatus_Prometheoarchaeum	0	0	0	0	0	0	0	0.000225906	0.000114642	3.17e-05	5.23e-05	9.84e-06
Aciduliprofundum	0	0	0	0	0	0	0	0	1.67e-05	1.41e-05	0	0
Ferroplasma	0	0	0	0	0	0	0	5.58e-05	2.45e-05	0	1.53e-05	0
Thermoplasma	0	0	0	0	0	0	0	6.97e-05	1.55e-05	0	0	8.2e-06
Picrophilus	0	0	0	0	0	0	0	0.000145026	3.09e-05	0	9.92e-06	0
Cuniculiplasma	0	0	0	0	0	0	0	0.000368143	0.000170031	2.23e-05	2.53e-05	8.28e-05
Candidatus_Methanomethylophilus	0	0	0	0	0	0	0	0.000158971	4.51e-05	2.93e-05	1.53e-05	8.2e-06
Candidatus_Methanoplasma	0	0	0	0	0	0	0	6.97e-05	0	0	0	0
Methanomassiliicoccus	0	0	0	0	0.00900863	0	0	5.3e-05	2.19e-05	0	0	1.23e-05
Conexivisphaera	0	0	0	0	0	0	0	0.000167338	4.77e-05	0.000258018	0.000124451	3.36e-05
Candidatus_Nitrosopelagicus	0	0	0	0	0	0	0	0.000103192	3.99e-05	0	1.26e-05	0
Candidatus_Nitrosotalea	0	0	0	0	0	0	0	0.000128292	5.15e-05	0	9.92e-06	0
Candidatus_Nitrosomarinus	0	0	0	0	0	0	0	7.53e-05	3.61e-05	0	1.53e-05	1.07e-05
Nitrosarchaeum	0	0	0	0	0	0	0	0.000114347	6.05e-05	1.52e-05	3.88e-05	0
Nitrosopumilus	0	0	0	0	0	0	0	0.00163154	0.000650497	0.000100862	0.000217339	5.08e-05
Candidatus_Nitrosotenuis	0	0	0	0	0	0.0026487	0	0.000287263	0.000181624	7.27e-05	7.85e-05	1.07e-05
Candidatus_Nitrosocaldus	0.0107224	0.622959	0.00281982	0.00855297	0.00830969	0.00283349	0.136013	0.000343042	0.000105625	1.76e-05	0	0
Candidatus_Nitrosocosmicus	0.00804177	0.0141017	0.243697	0.00247234	0.00675647	0.0240231	0.00640216	0.00694452	0.00105883	0.000683748	0.000758431	3.94e-05
Nitrososphaera	0.0223382	0.0440928	0.00488046	0.00808523	0.00629051	0.0123811	0.359827	0.000443445	0.000212539	0.000153638	6.58e-05	7.22e-05
Acidilobus	0	0	0	0	0	0	0	5.58e-05	1.93e-05	2.81e-05	1.8e-05	1.31e-05
Caldisphaera	0	0	0	0	0	0	0	5.58e-05	2.19e-05	0	1.8e-05	0
Sulfodiicoccus	0	0	0	0	0	0	0	5.02e-05	2.83e-05	1.64e-05	0	1.48e-05
Sulfuracidifex	0	0	0	0	0	0	0	5.3e-05	2.32e-05	0	0	7.22e-05
Stygiolobus	0	0	0	0	0	0	0	8.09e-05	2.45e-05	5.16e-05	1.35e-05	1.39e-05
Sulfurisphaera	0	0	0	0	0	0	0	8.37e-05	2.32e-05	1.17e-05	9.92e-06	0
Metallosphaera	0	0	0	0	0	0	0	0.000103192	2.32e-05	1.17e-05	1.8e-05	0
Saccharolobus	0	0	0	0	0.00900863	0.00147834	0	0.000253796	0.000108201	0.000201723	3.7e-05	4.59e-05
Acidianus	0	0	0.00173527	0.0020046	0	0.00197112	0	0.000711186	0.000282097	6.33e-05	3.79e-05	2.62e-05
Sulfolobus	0	0.0160879	0	0	0	0	0	0.000326309	7.86e-05	3.99e-05	2.07e-05	1.8e-05
Caldivirga	0	0	0	0	0	0	0	5.02e-05	1.42e-05	0	0	0
Thermoproteus	0	0	0	0	0	0	0	0.000284474	6.18e-05	0.000151292	3.7e-05	5.25e-05
Pyrobaculum	0	0	0	0	0	0	0.00274378	0.000596838	0.000191929	6.45e-05	5.68e-05	4.43e-05
Vulcanisaeta	0.00229765	0	0	0	0	0	0	0.000306786	0.00020481	1.76e-05	8.39e-05	0
Thermofilum	0	0	0	0	0	0	0	6.14e-05	2.45e-05	0	0	0
Infirmifilum	0.00370177	0.00754741	0.00412127	0	0	0.0026487	0	6.97e-05	1.29e-05	0	4.24e-05	0
Thermogladius	0	0	0	0	0	0	0	3.35e-05	0	0	0	0
Aeropyrum	0	0	0	0	0	0	0	0.000122714	8.12e-05	3.64e-05	3.16e-05	1.23e-05
Ignicoccus	0	0	0	0	0	0	0	0.000172916	2.83e-05	1.64e-05	0	0
Staphylothermus	0	0	0	0	0	0	0	0.000203594	0.000128811	0	1.44e-05	1.31e-05
Desulfurococcus	0	0.0011917	0	0	0	0	0	5.86e-05	0	0	0	0
Hyperthermus	0	0	0	0	0	0	0	3.07e-05	0	0	0	0
Pyrodictium	0	0	0	0	0	0	0	3.35e-05	1.93e-05	3.99e-05	2.53e-05	0
Pyrolobus	0.0372729	0.0946405	0.00303673	0.00120276	0	0.0270414	0	0	0	0	0	0
Candidatus_Methanoliparum	0	0	0	0	0	0	0	6.69e-05	2.83e-05	4.57e-05	1.35e-05	1.97e-05
Ferroglobus	0	0	0	0	0	0	0	6.97e-05	0	0	0	0
Geoglobus	0	0	0	0	0	0	0	0.000100403	1.93e-05	0	9.92e-06	0
Archaeoglobus	0	0	0	0	0	0	0	0.000423922	0.000175183	1.99e-05	3.61e-05	3.12e-05
Methanonatronarchaeum	0	0	0.00488046	0	0	0	0	0	0	0	0	0
Palaeococcus	0	0	0	0	0	0	0	0	2.06e-05	0	0	0
Pyrococcus	0	0	0	0	0	0	0.00130656	0.000658195	0.000284673	6.22e-05	9.74e-05	5.08e-05
Thermococcus	0.00229765	0.00377371	0	0.000935481	0.00116491	0.00110876	0	0.00215587	0.000583515	0.000307276	0.000210124	0.000169762
Methanofervidicoccus	0	0	0	0	0	0	0	6.41e-05	2.71e-05	0	0	0
Methanotorris	0	0	0	0	0	0	0	3.9e-05	3.22e-05	0	0	0
Methanocaldococcus	0	0	0	0.00387557	0	0.00677574	0	0.000761387	0.000284673	0.00010438	0.000107317	3.36e-05
Methanothermococcus	0	0	0.00574809	0	0	0	0	0.000172916	4.25e-05	0	3.97e-05	2.62e-05
Methanococcus	0.00153177	0	0	0	0	0	0	0.00104586	0.000271792	0.000137219	0.000180364	3.85e-05
Methanothermus	0	0	0	0	0	0	0	0.000125503	7.21e-05	0	0	0
Methanobacterium	0	0	0	0	0	0	0	0.00169848	0.000977677	0.00127367	0.000260626	0.000247672
Methanobrevibacter	0	0.00099308	0.00151836	0.0010023	0.013047	0	0.0405034	0.00105423	0.000413484	0.000166539	0.000165033	3.61e-05
Methanothermobacter	0	0.00268132	0.00184373	0.00400921	0.0128917	0.00455823	0	0.000315153	0.000106913	3.87e-05	2.8e-05	3.2e-05
Methanosphaera	0.00191471	0.00109239	0.00292827	0.00140322	0	0	0	0.000139448	9.15e-05	0	2.34e-05	0
Methanocella	0	0	0	0	0	0	0	0.000755809	0.000237013	0.000125491	7.67e-05	0.000244391
Methanothrix	0	0	0	0	0	0	0	0.0012383	0.000403179	0.00284524	0.000117237	6.07e-05
Methanocorpusculum	0	0	0	0	0	0	0	0.000122714	2.96e-05	4.1e-05	3.16e-05	2.38e-05
Methanospirillum	0	0	0	0	0	0	0	0.000577315	0.000151997	0.000286166	4.15e-05	3.2e-05
Methanosphaerula	0	0	0	0	0	0	0	0.000248218	0.00010949	9.03e-05	2.07e-05	3.69e-05
Methanoregula	0	0	0	0.0010023	0	0	0	0.00134428	0.00047789	0.000402274	6.76e-05	4.59e-05
Methanoculleus	0	0	0	0	0	0	0	0.00117136	0.000310435	0.000360053	0.000116335	9.27e-05
Methanofollis	0	0	0	0	0	0.00412704	0	0.000803221	0.000294978	0.000189995	7.49e-05	7.3e-05
Methanolacinia	0	0	0	0	0.00163087	0	0	0.000100403	3.48e-05	2.58e-05	0	0
Methanoplanus	0	0	0.00151836	0	0	0	0	0.000276107	0.00011593	9.85e-05	4.33e-05	0.00015992
Methanomethylovorans	0	0	0	0	0	0	0	9.76e-05	4.25e-05	0.000287338	3.61e-05	0
Methanosalsum	0	0	0	0	0	0	0	0.000111559	4.51e-05	0	9.02e-06	0
Methanolobus	0	0	0	0	0	0	0	0.000142237	2.45e-05	0	0	1.23e-05
Methanohalobium	0	0	0	0	0	0	0	0.000147815	6.31e-05	1.41e-05	9.92e-06	1.31e-05
Methanohalophilus	0	0	0	0	0	0	0	0.000407189	0.000278232	0.0001337	0.000130764	5.08e-05
Methanococcoides	0	0	0.001193	0	0	0	0	0.000298419	0.000100473	4.81e-05	2.98e-05	3.53e-05
Methanosarcina	0.00178706	0.00665364	0.0112793	0.000935481	0	0.00215592	0	0.00285311	0.00243067	0.000857324	0.000434677	0.000396931
Natronobacterium	0	0	0	0	0	0	0	0.000334676	0.000100473	0.00037999	0.000111826	0.000106614
Halostagnicola	0	0	0	0	0	0	0	0.00032352	9.92e-05	8.91e-05	6.22e-05	2.62e-05
Saliphagus	0	0	0	0	0	0	0	0.000532692	0.000175183	0.000130182	0.000106415	6.56e-05
Natronobiforma	0	0	0	0	0	0	0	0.000513169	0.00014298	0.000310795	0.000139782	0.000118095
Halobiforma	0	0	0	0	0	0	0	0.000652617	0.000190641	7.98e-05	7.94e-05	8.45e-05
Natronorubrum	0	0	0	0	0	0	0	0.000750231	0.000191929	0.000375299	0.000113629	0.000196005
Natronococcus	0	0	0	0	0	0	0	0.00114626	0.000383857	0.000662637	0.000211026	0.00023537
Halosolutus	0	0	0	0	0	0	0	0.00139169	0.000306571	0.00035888	0.000183971	0.000144338
Natribaculum	0	0	0	0	0	0	0	0.00209451	0.00052555	0.000973432	0.000392292	0.000369867
Halopiger	0	0	0	0.00213824	0	0.00123195	0	0.000518747	0.000164878	0.000336596	0.000125353	0.000130397
Natrinema	0	0.00099308	0	0	0	0	0	0.00414998	0.00100859	0.000914792	0.000552816	0.000507645
Natrarchaeobaculum	0	0.00099308	0.00227755	0	0	0	0	0.000772543	0.000176471	0.000177094	9.29e-05	0.000120555
Haloterrigena	0	0.00139031	0	0	0	0	0	0.00380694	0.00101117	0.00110479	0.000484277	0.000463359
Halovivax	0	0.00258201	0.00325364	0.00126958	0.00116491	0.00141675	0	0.00387945	0.000918424	0.00110713	0.000516743	0.000485502
Natrialba	0	0.00278063	0.00216909	0.00447695	0.00108725	0.000862367	0.0461217	0.000758598	0.00025247	0.00020876	0.000162328	7.3e-05
Halopenitus	0	0	0	0	0	0	0	0.000555004	0.000149421	8.09e-05	4.51e-05	6.72e-05
Salinigranum	0	0	0	0	0	0	0	0.000786488	0.000267927	0.000408138	0.000206517	0.000137778
Halalkaliarchaeum	0	0	0.00162682	0	0	0	0	0.000652617	0.000140404	0.000111417	7.39e-05	9.43e-05
Halobaculum	0	0.00178754	0	0.00106912	0.00163087	0	0	0.00464641	0.00139889	0.00222365	0.000906329	0.000919337
Halolamina	0	0.00297924	0.00140991	0	0	0	0	0.000727919	0.000220267	0.000250981	0.000104611	0.000118095
Halorubrum	0	0.00943426	0.00433818	0	0	0	0.0158094	0.00554725	0.00174024	0.00213217	0.000992002	0.000975924
Halogeometricum	0	0	0	0	0	0	0	0.000398822	0.000103049	4.57e-05	5.14e-05	6.15e-05
Halobellus	0	0	0	0	0	0	0	0.00133312	0.000386434	0.000255672	0.00020291	0.000169762
Haloferax	0	0	0	0	0	0.00141675	0	0.00198295	0.000529414	0.000436285	0.000276859	0.000224709
Haloplanus	0	0.001291	0.00585655	0	0	0	0	0.00314874	0.00102276	0.00147891	0.000671856	0.000602777
Haloprofundus	0	0.00168824	0	0	0.000931927	0	0	0.00191881	0.000459856	0.000317831	0.000181266	0.000223889
Haloquadratum	0.00306353	0.00724949	0.00574809	0.00494469	0.0104065	0.0110876	0.00352772	0.000315153	0.000203522	2.93e-05	5.5e-05	9.02e-06
Natranaeroarchaeum	0	0	0	0	0	0	0	0.000426711	5.93e-05	3.87e-05	3.97e-05	3.03e-05
Salinarchaeum	0	0	0	0	0	0	0	0.00110722	0.000280808	0.000390546	0.000204713	0.000145158
Halococcus	0	0.0011917	0	0	0	0	0	0.00123551	0.000278232	0.000201723	8.93e-05	0.000100873
Salinirubellus	0	0.00178754	0	0	0.00209684	0	0	0.00155345	0.000522974	0.000812757	0.00029219	0.000223068
Halodesulfurarchaeum	0	0	0	0	0	0	0	0.000228695	3.48e-05	3.64e-05	2.71e-05	3.2e-05
Halanaeroarchaeum	0	0	0	0	0	0	0	0.000423922	0.000148133	0.000159502	8.03e-05	7.3e-05
Halarchaeum	0	0	0	0	0	0	0	0.000831111	0.000215115	0.000159502	0.000114531	0.000103333
Halobacterium	0	0	0	0	0	0	0.0137189	0.00479981	0.00125076	0.00142614	0.000875667	0.000825025
Halalkalicoccus	0	0	0	0	0	0	0.00365838	0.000365354	0.000106913	7.27e-05	4.24e-05	5.58e-05
Salarchaeum	0	0	0	0.000735021	0	0	0	0.000755809	0.000264063	0.000303758	0.000203811	9.92e-05
Halorussus	0	0.00198616	0	0.000668201	0	0	0	0.00380694	0.00108974	0.00128305	0.000603318	0.00055193
Haladaptatus	0	0.00526333	0	0	0	0	0	0.00157019	0.00039545	0.000356534	0.000192989	0.000135317
Halocatena	0.00217	0.001291	0.00151836	0	0.00124257	0.000862367	0.00130656	0.000334676	8.89e-05	2.81e-05	2.8e-05	8.78e-05
Halomarina	0.00255294	0	0	0	0	0	0	0.001467	0.000423789	0.000616898	0.000259724	0.000246851
Halococcoides	0	0	0	0	0	0	0	0.00026774	8.63e-05	0.000170057	6.94e-05	3.61e-05
Halomicroarcula	0	0	0	0	0	0	0	0.000627517	0.000193217	0.00018765	0.000154211	6.07e-05
Halorhabdus	0	0	0	0	0	0	0	0.000973348	0.000289825	0.000422211	0.000151506	0.000144338
Haloglomus	0	0	0	0	0	0	0	0.00120762	0.000427653	0.0005219	0.000240786	0.000231269
Halapricum	0	0	0	0	0	0	0	0.00153951	0.000467585	0.00046326	0.000221848	0.000229629
Halomicrobium	0	0	0	0	0	0	0	0.0018686	0.000539719	0.000725969	0.000298502	0.000296878
Halosimplex	0	0	0	0	0	0	0	0.00261047	0.00066209	0.00149064	0.00058979	0.00038955
Halosegnis	0	0	0	0	0.00132023	0	0	0.00096777	0.000298842	0.000482025	0.00022275	0.000122196
Halorientalis	0	0.00188685	0	0	0.00489262	0	0	0.00246823	0.000601548	0.000688439	0.000298502	0.000291137
Natronomonas	0	0.00178754	0.0130145	0.0026728	0.00170853	0	0.00953791	0.00364239	0.00098927	0.00188353	0.000712438	0.000578994
Halosiccatus	0.00357412	0	0	0	0	0	0	0.000563371	0.000229284	0.000504308	0.000175855	0.00015746
Haloarcula	0.01736	0.122447	1.17153	0.0266612	0.0409271	0.0303677	0.0216889	0.00433405	0.00153157	0.000818621	0.000542896	0.000605237
Methanopyrus	0.329968	0.00446886	0.002386	0.000868661	0	0.0256246	0	0.000122714	3.22e-05	5.75e-05	2.25e-05	2.3e-05
Bracoviriform	0	0	0	0	0	0	0	0.00029563	0.000282097	0.000304931	6.94e-05	2.62e-05
Alphasphaerolipovirus	0	0	0	0	0	0	0	2.79e-05	0	0	0	0
Clecrusatellite	0	0	0	0	0	0.00123195	0	0	0	0	0	0
Orthonairovirus	0	0	0	0	0	0	0	0	0	1.99e-05	0	0
Mobatvirus	0	0	0	0	0	0	0	8.65e-05	3.74e-05	0	0	0
Alphaendornavirus	0	0	0	0.000868661	0	0	0	0	0	0	0	0
Megrivirus	0	0.00377371	0.00140991	0	0	0.0357266	0	0	0	3.17e-05	2.25e-05	0
Mamastrovirus	0	0	0	0	0	0	0	6.14e-05	0	0	0	0
Ipomovirus	0.00229765	0	0	0	0	0.00585178	0	0	0	0	0	0
Glossinavirus	0	0	0	0	0	0	0	3.9e-05	0	0	0	0
Muscavirus	0.00497824	0	0	0.00147004	0	0	0	0	0	0	0	0
Deltanudivirus	0	0	0	0	0	0.00332627	0	0	0	0	0	0
[truncated: 205 more rows]
