# Supplementary material for: Microbial communities in aerosol generated from cyanobacterial bloom-affected freshwater bodies: an exploratory study in Nakdong River, South Korea
Source: Front Microbiol. 2023 Jul 13;14:1203317. doi: 10.3389/fmicb.2023.1203317 (PMC10374321; doi:10.3389/fmicb.2023.1203317)
Supplement: Supplementary file 1 [file Data_Sheet_1.zip › Supplementary Table S2.XLSX]

## Sheet: Supplementary_Table2_Taxonomic 
Contig ID	ARG	taxid	Taxa name
k141_2142705	AAC6_Ie_APH2_Ia	kraken:taxid|1280	Staphylococcus aureus
k141_2142705	AAC6_Ie_APH2_Ia	kraken:taxid|1280	Staphylococcus aureus
k141_4255988	ceoB	kraken:taxid|294	Pseudomonas fluorescens
k141_1385557	ceoB	kraken:taxid|2478662	Acidovorax sp. 1608163
k141_3458793	ceoB	kraken:taxid|135577	Idiomarina loihiensis
k141_3912270	ceoB	kraken:taxid|358220	Acidovorax sp. KKS102
k141_4672114	ceoB	kraken:taxid|2638500	unclassified Comamonas
k141_4905142	ceoB	kraken:taxid|2861284	Janthinobacterium sp. PAMC25594
k141_5766141	ceoB	kraken:taxid|80864	Comamonadaceae
k141_1510610	lnuA	kraken:taxid|1449752	Staphylococcus epidermidis PM221
k141_5400912	mdtC	kraken:taxid|316	Stutzerimonas stutzeri
k141_5552796	mdtC	kraken:taxid|1224	Pseudomonadota
k141_5917510	mdtC	kraken:taxid|543	Enterobacteriaceae
k141_651824	mdtC	kraken:taxid|2	Bacteria
k141_943771	mdtC	kraken:taxid|93218	Pandoraea apista
k141_4146393	MexB	kraken:taxid|2732163	Limnobacter sp. SAORIC-580
k141_5108026	MexB	kraken:taxid|2716225	Hydrogenophaga crocea
k141_568227	MexB	kraken:taxid|2714952	Kinneretia sp. DAIF2
k141_1131924	rphB	kraken:taxid|179408	Oscillatoria nigro-viridis PCC 7112
k141_3017965	rphB	kraken:taxid|2908839	Paenibacillus sp. YPD9-1
k141_3017965	rphB	kraken:taxid|2908839	Paenibacillus sp. YPD9-1
k141_4056364	rphB	kraken:taxid|2745198	Metabacillus sp. KUDC1714
k141_2305730	rpoB2	kraken:taxid|2710756	Streptomyces bathyalis
k141_3403816	rpoB2	kraken:taxid|1392877	Pseudomonas oryzae
k141_1012853	rpoB2	kraken:taxid|2079792	Mycetocola zhujimingii
k141_1216027	rpoB2	kraken:taxid|573600	Candidatus Planktophila limnetica
k141_1331190	rpoB2	kraken:taxid|2499157	Aquiluna borgnonia
k141_1453218	rpoB2	kraken:taxid|1716	Corynebacterium
k141_1643639	rpoB2	kraken:taxid|1760	Actinomycetes
k141_1719024	rpoB2	kraken:taxid|1239	Bacillota
k141_1787410	rpoB2	kraken:taxid|583345	Methylotenera mobilis JLW8
k141_1803533	rpoB2	kraken:taxid|1884913	Candidatus Planktophila lacus
k141_184221	rpoB2	kraken:taxid|573600	Candidatus Planktophila limnetica
k141_1945595	rpoB2	kraken:taxid|1884907	Candidatus Planktophila vernalis
k141_206638	rpoB2	kraken:taxid|1762	Mycobacteriaceae
k141_2094634	rpoB2	kraken:taxid|1884907	Candidatus Planktophila vernalis
k141_2175918	rpoB2	kraken:taxid|38290	Corynebacterium macginleyi
k141_2315369	rpoB2	kraken:taxid|573600	Candidatus Planktophila limnetica
k141_2368765	rpoB2	kraken:taxid|1987356	Aurantimicrobium photophilum
k141_2375110	rpoB2	kraken:taxid|573600	Candidatus Planktophila limnetica
k141_2561729	rpoB2	kraken:taxid|1884907	Candidatus Planktophila vernalis
k141_2562721	rpoB2	kraken:taxid|2527691	Rhodoferax aquaticus
k141_2643127	rpoB2	kraken:taxid|2582905	Nocardioides sp. S-1144
k141_2868747	rpoB2	kraken:taxid|1884916	Candidatus Nanopelagicus abundans
k141_2905875	rpoB2	kraken:taxid|37326	Nocardia brasiliensis
k141_2997390	rpoB2	kraken:taxid|1892254	Oscillatoriaceae
k141_3070556	rpoB2	kraken:taxid|573600	Candidatus Planktophila limnetica
k141_3084350	rpoB2	kraken:taxid|2742137	Streptomyces sp. NA02950
k141_310158	rpoB2	kraken:taxid|2875729	Leucobacter sp. Psy1
k141_3152320	rpoB2	kraken:taxid|2759167	Brachybacterium sp. Z12
k141_3204664	rpoB2	kraken:taxid|1552	Clostridium estertheticum subsp. estertheticum
k141_320503	rpoB2	kraken:taxid|1987356	Aurantimicrobium photophilum
k141_3217656	rpoB2	kraken:taxid|2596912	Glaciihabitans sp. INWT7
k141_3296152	rpoB2	kraken:taxid|33886	Rathayibacter
k141_3316907	rpoB2	kraken:taxid|36809	Mycobacteroides abscessus
k141_3319986	rpoB2	kraken:taxid|37326	Nocardia brasiliensis
k141_3451675	rpoB2	kraken:taxid|37930	Glutamicibacter protophormiae
k141_3569030	rpoB2	kraken:taxid|573600	Candidatus Planktophila limnetica
k141_3643051	rpoB2	kraken:taxid|1783272	Terrabacteria group
k141_3693546	rpoB2	kraken:taxid|43674	Jonesia denitrificans
k141_3712454	rpoB2	kraken:taxid|1760	Actinomycetes
k141_3754934	rpoB2	kraken:taxid|1774216	Nocardioides rotundus
k141_3819312	rpoB2	kraken:taxid|1884907	Candidatus Planktophila vernalis
k141_382253	rpoB2	kraken:taxid|85023	Microbacteriaceae
k141_3915771	rpoB2	kraken:taxid|2968831	Aquiluna sp. KACHI24
k141_4117545	rpoB2	kraken:taxid|622681	Candidatus Planktophila
k141_4132223	rpoB2	kraken:taxid|1884914	Candidatus Planktophila dulcis
k141_4137288	rpoB2	kraken:taxid|47493	Limosilactobacillus panis
k141_4149621	rpoB2	kraken:taxid|2754725	Corynebacterium incognita
k141_4248231	rpoB2	kraken:taxid|1884907	Candidatus Planktophila vernalis
k141_4255822	rpoB2	kraken:taxid|2499157	Aquiluna borgnonia
k141_4313488	rpoB2	kraken:taxid|2773266	Agreia sp. COWG
k141_4387322	rpoB2	kraken:taxid|33958	Lactobacillaceae
k141_4401066	rpoB2	kraken:taxid|83291	Streptomyces armeniacus
k141_4521486	rpoB2	kraken:taxid|1504	Clostridium septicum
k141_4530781	rpoB2	kraken:taxid|1884904	Candidatus Planktophila sulfonica
k141_4743876	rpoB2	kraken:taxid|1239	Bacillota
k141_5048517	rpoB2	kraken:taxid|28172	Vibrio metschnikovii
k141_5096065	rpoB2	kraken:taxid|573600	Candidatus Planktophila limnetica
k141_5117015	rpoB2	kraken:taxid|1762	Mycobacteriaceae
k141_5149931	rpoB2	kraken:taxid|1716	Corynebacterium
k141_5154921	rpoB2	kraken:taxid|1839	Nocardioides
k141_5195475	rpoB2	kraken:taxid|1552759	Mycobacterium grossiae
k141_5227928	rpoB2	kraken:taxid|2579971	Paroceanicella profunda
k141_5232813	rpoB2	kraken:taxid|37637	Corynebacterium pseudodiphtheriticum
k141_5287708	rpoB2	kraken:taxid|1884913	Candidatus Planktophila lacus
k141_5337930	rpoB2	kraken:taxid|516051	Muricauda lutaonensis
k141_538597	rpoB2	kraken:taxid|29314	Mycolicibacter hiberniae
k141_543529	rpoB2	kraken:taxid|2703789	Mucilaginibacter sp. 14171R-50
k141_5504464	rpoB2	kraken:taxid|2589074	Nocardioides sambongensis
k141_5511724	rpoB2	kraken:taxid|1884913	Candidatus Planktophila lacus
k141_5527118	rpoB2	kraken:taxid|1884634	Candidatus Nanopelagicus limnes
k141_554299	rpoB2	kraken:taxid|1748	Acidipropionibacterium acidipropionici
k141_5581992	rpoB2	kraken:taxid|84566	Sphingobacteriaceae
k141_5620107	rpoB2	kraken:taxid|2779445	Clostridium sp. 'deep sea'
k141_5669945	rpoB2	kraken:taxid|120959	Mycobacterium kubicae
k141_5671169	rpoB2	kraken:taxid|1884913	Candidatus Planktophila lacus
k141_5685445	rpoB2	kraken:taxid|85023	Microbacteriaceae
k141_5693309	rpoB2	kraken:taxid|2013	Nocardiopsis
k141_5721968	rpoB2	kraken:taxid|2732249	Gemmatimonas groenlandica
k141_5772397	rpoB2	kraken:taxid|2943498	Candidatus Mycobacterium methanotrophicum
k141_780768	rpoB2	kraken:taxid|2736649	Mycolicibacterium mengxianglii
k141_785865	rpoB2	kraken:taxid|28047	Mycolicibacterium confluentis
k141_830125	rpoB2	kraken:taxid|573600	Candidatus Planktophila limnetica
k141_912967	rpoB2	kraken:taxid|2819979	Cellulomonas dongxiuzhuiae
k141_924598	rpoB2	kraken:taxid|2587851	Erythrobacter sp. THAF29
k141_929809	rpoB2	kraken:taxid|2023229	Porphyrobacter sp. HT-58-2
k141_961235	rpoB2	kraken:taxid|85023	Microbacteriaceae
k141_1297270	rsmA	kraken:taxid|2778063	Aeromonas sp. FDAARGOS 1414
k141_1298263	rsmA	kraken:taxid|43263	Pseudomonas alcaligenes
k141_262951	rsmA	kraken:taxid|196	Campylobacter fetus
k141_3717779	rsmA	kraken:taxid|208223	Kosakonia cowanii
k141_3955028	rsmA	kraken:taxid|2904252	Lysobacter sp. KIS68-7
k141_4985073	rsmA	kraken:taxid|2498451	Rheinheimera mangrovi
k141_5116689	rsmA	kraken:taxid|68	Lysobacter
k141_5292262	rsmA	kraken:taxid|349124	Halorhodospira halophila SL1
k141_5578575	rsmA	kraken:taxid|434010	Hydrogenophaga sp. PBL-H3
k141_578844	rsmA	kraken:taxid|2777186	Psychroflexus sp. ALD_RP9
k141_5349471	sul1	kraken:taxid|2	Bacteria
k141_2723417	ugd	kraken:taxid|642	Aeromonas
k141_5052296	ugd	kraken:taxid|32008	Burkholderia
k141_5134141	ugd	kraken:taxid|1392877	Pseudomonas oryzae
k141_1001835	ugd	kraken:taxid|573	Klebsiella pneumoniae
k141_1209752	ugd	kraken:taxid|2058624	Undibacterium sp. KW1
k141_1355256	ugd	kraken:taxid|272774	Halomonas alkaliphila
k141_1364764	ugd	kraken:taxid|1765967	Acidihalobacter ferrooxydans
k141_1620423	ugd	kraken:taxid|717772	Thiomicrospira aerophila AL3
k141_1971489	ugd	kraken:taxid|80840	Burkholderiales
k141_2286292	ugd	kraken:taxid|543	Enterobacteriaceae
k141_2551101	ugd	kraken:taxid|391735	Verminephrobacter eiseniae EF01-2
k141_2711414	ugd	kraken:taxid|717610	Vibrio harveyi group
k141_2960018	ugd	kraken:taxid|2	Bacteria
k141_3068708	ugd	kraken:taxid|1236	Gammaproteobacteria
k141_3088314	ugd	kraken:taxid|2822368	Lysobacter luteus
k141_3281920	ugd	kraken:taxid|2689107	Polynucleobacter sp. MWH-CaK5
k141_3369995	ugd	kraken:taxid|1751046	Fluviibacter phosphoraccumulans
k141_3425527	ugd	kraken:taxid|28056	Micromonosporaceae
k141_3587234	ugd	kraken:taxid|756892	Acinetobacter indicus
k141_3940346	ugd	kraken:taxid|1765049	Azospira sp. I09
k141_4041371	ugd	kraken:taxid|1224	Pseudomonadota
k141_4184439	ugd	kraken:taxid|1296669	Aquabacterium olei
k141_4509788	ugd	kraken:taxid|2839024	Methylobacter sp. S3L5C
k141_4750514	ugd	kraken:taxid|1236	Gammaproteobacteria
k141_5784670	ugd	kraken:taxid|1751046	Fluviibacter phosphoraccumulans
