# Supplementary material for: Microbial communities in aerosol generated from cyanobacterial bloom-affected freshwater bodies: an exploratory study in Nakdong River, South Korea
Source: Front Microbiol. 2023 Jul 13;14:1203317. doi: 10.3389/fmicb.2023.1203317 (PMC10374321; doi:10.3389/fmicb.2023.1203317)
Supplement: Supplementary file 1 [file Data_Sheet_1.zip › Supplementary Table S3.XLSX]

## Sheet: Sheet1
Target	gene name	Type of virulence factor	AF1	AF2	AF3	AF4	AF5-1	AF5-2	AF5-3	W1	W2	W3	W4	W5
VFG002225(gb|WP_002963680)	gmd	Immune modulation	0	0	0	0	0	0	0	8.5724	7.5536	24.1675	9.8888	7.1982
VFG048885(gb|WP_014907227)	gmd	Immune modulation	0	0.1142	0	0	0	0.0422	0	22.3603	11.407	14.6707	5.9859	1.9397
VFG011430(gb|WP_002963616)	acpXL	Immune modulation	0	0.2439	0	0	0	0	0	14.3256	6.3798	8.922	3.4059	3.9838
VFG046458(gb|WP_003024794)	tufA	Adherence	0.1238	0.3347	0	0	0	0.7604	0.2208	52.5437	39.5835	62.9404	25.8661	34.2456
VFG046467(gb|WP_014548920)	tufA	Adherence	0.0668	0.096	0.0539	0	0.0416	0.0791	0.0946	57.5594	48.1203	29.2165	24.275	28.999
VFG043550(gb|NP_214954)	groEL2	Adherence	0.9899	1.073	0	0.5374	0	0	0.0541	82.8138	56.964	7.7599	24.9451	2.2308
VFG045692(gb|WP_197532029)	htpB	Adherence	0	0	0.036	0.2217	0.1054	0	0	24.4979	19.6293	59.6276	19.9819	17.6338
VFG001855(gb|WP_197535493)	htpB	Adherence	0.0573	0.2064	0	0	0.0357	0.1993	0.0407	31.4531	13.8512	21.8606	11.024	11.8317
VFG046459(gb|WP_004287053)	tufA	Adherence	0.6706	0.8031	0.0259	0.0674	1.6371	0	0.1418	30.7789	19.9694	10.8786	7.9807	12.0892
VFG001862(gb|WP_015444101)	katB	Stress survival	20.2233	0	0	2.3121	0	0	0	29.8152	18.4374	12.1032	11.7002	7.7466
VFG000077(gb|NP_465991)	clpP	Stress survival	0	0	0	0	0.7069	1.3718	0	1.9319	5.6299	3.0497	6.1262	17.0797
VFG046011(gb|WP_000157266)	hcpC	Adherence	0	0	75.5326	0	0	0	0	0	0	0	0	0
VFG012103(gb|WP_003514589)	groEL	Adherence	0.6356	0.4644	0.2944	0.4094	0.106	0	0	9.1329	14.3806	9.6227	8.7652	14.8437
VFG006495(gb|WP_011578340)	ureG	Stress survival	0	0	0	0	0	0	0	0.9134	2.8303	4.4804	1.4656	2.5253
VFG001223(gb|NP_249086)	pilT	Adherence	0.1516	0.3559	0	0	0	0	0	3.0403	4.1629	36.3925	7.6045	6.8108
VFG046474(gb|WP_014714676)	tufA	Adherence	0.0685	0.1978	0.0557	0.0441	0.1372	0.0414	0.2045	12.1302	9.7151	14.036	6.2494	9.8348
VFG050384(gb|WP_000355491.1)	pilT	Adherence	0	0	0	0	0	0	0	5.6882	6.0386	18.559	6.239	6.2571
VFG014013(gb|WP_007953330)	pilG	Adherence	0	0	0	0	0	0.1208	0	1.0593	2.6368	24.6844	6.253	7.1751
VFG005898(gb|WP_002904719)	rfbA	Immune modulation	0	0.1752	0	0	0	0	0	4.5439	2.7171	10.2994	4.024	3.3095
VFG001861(gb|WP_010945955)	katA	Stress survival	0	0	0	0	0	0	0	4.1234	1.8458	2.0817	0.6184	1.2227
VFG046475(gb|WP_013922406)	tufA	Adherence	0.1332	0	0	0	0	0.0651	0	9.8596	7.1308	5.1267	9.6654	7.7161
VFG046465(gb|WP_003028672)	tufA	Adherence	0	0	0	0	0	0	0	27.3602	11.1407	0.0748	1.0779	0.0157
VFG007663(gb|WP_011149276)	rmlC	Immune modulation	0	0	0	0	3.0011	0	0	0.586	1.1963	1.3926	1.7701	16.3966
VFG043573(gb|NP_219906)	dnaK	Adherence	0	0	0	0	0	0	0	10.9484	7.4487	3.0878	3.1059	3.3122
VFG011414(gb|WP_002964262)	kdsA	Immune modulation	0	0	0	0	0	0	0	4.2199	3.4995	9.7051	2.7042	3.2283
VFG016491(gb|WP_011076858)	tuf	Adherence	0	1.0322	0.4806	1.9394	1.0272	0.1876	0	4.5455	3.154	5.1307	2.9118	3.3155
VFG016485(gb|WP_011113468)	tuf	Adherence	0	1.6059	0	0.0429	0	0.0403	0	10.4653	7.3145	0.3975	1.1843	0.8735
VFG003392(gb|WP_032466628)	rfbF	Immune modulation	0	0.0703	0	0	0	0	0	4.8588	1.7442	11.9241	2.764	0.3093
VFG013907(gb|WP_004373763)	pilT	Adherence	0	0.0588	0	0	0	0	0	6.2876	5.337	1.4738	1.9311	0.9343
VFG011532(gb|WP_006015526)	manCcore	Immune modulation	0	0	0	0	0	0	0	1.0005	5.2268	2.8383	8.908	2.5378
VFG006198(gb|WP_010981144)	pilT2	Adherence	0	0	0	0	0	0	0	2.0293	1.5445	6.2446	2.2645	1.1715
VFG002365(gb|WP_005167740)	gmd	Immune modulation	0	0	1.519	0	0.0441	0.0417	0	8.1225	5.1356	1.366	3.2384	1.0353
VFG038464(gb|WP_011707389)	tapT	Adherence	0	0.9898	0	0	0	0	0	1.3646	1.1757	5.6526	2.3646	0.8267
VFG011167(gb|WP_003807112)	bplC	Immune modulation	0	0	0	0	0	0	0	2.0579	2.2218	12.4691	2.8291	0.4714
VFG003402(gb|WP_011191888)	gmd	Immune modulation	0	0	0	0	0	0	0	8.7814	6.0477	0.5778	2.0127	0.94
VFG042946(gb|WP_011097971)	PD_RS06060	Adherence	0	0	0	0	0	0	0	1.0434	2.3702	3.8875	1.2478	3.4016
VFG000079(gb|NP_463763)	clpC	Stress survival	0	0	0	0	0	0	0	4.1183	2.1982	0.5901	1.7233	0.7021
VFG010486(gb|WP_011945838)	htpB	Adherence	0	0.0563	0	0	0	0	0	4.4866	2.9951	1.8841	1.0949	1.2231
VFG001396(gb|NP_216424)	katG	Stress survival	0	0	0	0	0	0	0	3.3979	2.9447	1.0959	1.1674	0.7151
VFG042942(gb|WP_004085459)	PD_RS04400	Adherence	0	0	0	0	0	0	0	0.9626	2.5075	3.5613	0.8869	3.6582
VFG018664(gb|WP_012000426)	rfbA	Immune modulation	0	0	0	0	0	0	0	0.617	1.2745	8.9948	2.5273	2.0324
VFG026325(gb|WP_009889299)	gmd	Immune modulation	0	0	0	0	0	0	0.604	4.7502	1.6366	4.0398	1.0372	2.5746
VFG037909(gb|WP_000939041)	pseB	Immune modulation	0	0	0	0	0	0	0	7.5099	2.0377	1.5514	1.2989	0.8354
VFG002556(gb|WP_004194087)	wcbK	Immune modulation	0	0	0	0	0	0	0	3.6836	5.6952	1.4941	2.1252	0.0925
VFG019781(gb|WP_012613866)	tviB	Immune modulation	0	0	0	0	0	0	0	7.0862	2.6927	0.0831	0.8223	1.2045
VFG038465(gb|WP_005320466)	tapT	Adherence	0	0	0	0	0	0	0	0.2851	0.6786	6.4911	2.3252	0.0061
VFG013531(gb|WP_011272485)	pgi	Immune modulation	0	0	0	0	0	0	0	6.4778	3.8707	0.1638	0.5979	0.4277
VFG042955(gb|WP_172632648)	pilM	Adherence	0	0	0	0	0	0	0	0.5452	1.7684	3.1861	0.8302	2.9836
VFG042945(gb|WP_004084948)	PD_RS06055	Adherence	0	0	0	0	0	0	0	0.7101	1.9169	2.9683	0.666	2.8278
VFG013908(gb|WP_011914970)	pilT	Adherence	0	0.3308	0	0	0	0	0	1.0349	0.7698	3.7835	2.0756	0.0634
VFG043469(gb|YP_001201070)	eno	Adherence	0	0	0	0	0	0	0	2.2606	1.4636	2.5989	0.8276	0.4908
VFG016486(gb|WP_011206373)	tuf	Adherence	0	0	0	0	0	0	0	6.1759	1.1494	0	0	0
VFG043448(gb|NP_216353)	glcB	Adherence	0	0.1438	0.1041	0	0	0.0809	0	2.3345	2.1555	0.8405	0.6808	0.3487
VFG016490(gb|NP_975163)	tuf	Adherence	0	0	0	0	0	0	0	2.3294	1.5262	0.6559	1.1862	0.6106
VFG042959(gb|WP_004090374)	pilB	Adherence	0	0	0	0	0	0	0	0.7268	2.4608	0.8159	0.4042	1.7554
VFG005360(gb|WP_002262489)	plr/gapA	Adherence	0	0	0	0	0	0	0	2.774	1.7322	0.0956	0.2358	0.5343
VFG033307(gb|WP_000876776)	fimF	Adherence	0	0	0	0	5.3413	0	0	0	0	0	0	0
VFG013899(gb|WP_003377212)	pilT	Adherence	0	0	0	0	0	0	0	1.0457	0.9597	1.7764	0.5383	0.8058
VFG014053(gb|WP_011920658)	pilJ	Adherence	0.1649	0	0	0	0	0	0	0.3437	1.0557	2.6955	0.4625	0.3451
VFG012095(gb|WP_003435012)	groEL	Adherence	2.8777	0	0	0	0	0	0	0.7763	0.335	0	0.0462	0.3443
VFG050576(gb|YP_005800453.1)	pilY1	Adherence	0	4.093	0	0	0	0	0	0	0	0	0	0
VFG000233(gb|WP_002221967)	pilF	Adherence	0	0.0783	0	0	0	0	0	1.1809	1.499	0.451	0.4615	0.2659
VFG012099(gb|WP_011100542)	groEL	Adherence	0	0	0	0	0	0	0	0.8629	0.7945	0.8342	0.8631	0.3288
VFG042944(gb|WP_004572848)	PD_RS04410	Adherence	0	0	0	0	0	0	0	0.1821	0.5332	2.0615	0.3378	0.2704
VFG006201(gb|WP_003687753)	pilT2	Adherence	0	0	0	0	0	0	0	1.3724	0.954	0.6573	0.2465	0.0924
VFG050386(gb|WP_000355489.1)	pilT	Adherence	0	0	0	0	0	0	0	0.7401	0.8264	0.1119	0.0735	1.4083
VFG010484(gb|WP_197535716)	htpB	Adherence	0	0	0	0.0418	0.0405	0.0656	0	0.6891	0.7066	0.568	0.2677	0.5013
VFG012096(gb|WP_011722916)	groEL	Adherence	0	0	0	0	0	0	0	1.1869	0.8775	0.149	0.3118	0.3021
VFG012101(gb|WP_010965990)	groEL	Adherence	0	0	0	0	0	0	0	1.3725	0.5553	0.2914	0.2017	0.1794
VFG042736(gb|NP_253152)	rpoN	Adherence	0.0733	0	0	0	0	0	0	0.7003	1.1968	0.352	0.1017	0.0342
VFG016493(gb|WP_011283803)	tuf	Adherence	0	0	0	0	0	0	0	1.532	0.4657	0.0217	0.3557	0.0823
VFG013906(gb|WP_007953348)	pilT	Adherence	0	0	0	0	0	0	0	1.32	0.5714	0.2339	0.0939	0.0574
VFG038466(gb|WP_005340354)	tapT	Adherence	0	0	0	0	0	0	0	0.3666	0.1783	1.0884	0.286	0.3384
VFG016484(gb|WP_009885583)	tuf	Adherence	0	0	0	0	0	0	0	0.9457	0.5213	0.0655	0.1843	0.5071
VFG038575(gb|WP_011704372)	mshC	Adherence	0	0	0	0	0	0	0	0	0	1.4491	0.385	0.1879
VFG013992(gb|WP_011921055)	pilR	Adherence	0	0	0	0	0	0	0	0.6972	0.8805	0.0857	0.0328	0
VFG014071(gb|WP_041772785)	chpA	Adherence	0	0	0	0	0	0	0	0.3349	0.7844	0.1681	0.0335	0
VFG038563(gb|WP_005348626)	mshQ	Adherence	0	0	0	0	0	0	0	0.0741	0.039	0.1533	0.0526	1.0005
VFG038598(gb|WP_005348609)	mshM	Adherence	0	0	0	0	0	0	0	0.0773	0	0.3105	0	0.9243
VFG010459(gb|WP_016356941)	pilE/pilA	Adherence	0	0	0	0	0	0	0	0.0536	0	1.0919	0.1591	0
VFG038434(gb|WP_013723413)	tapB	Adherence	0	0	0	0	0	0	0	0.0435	0.0271	0.3583	0.0977	0.7125
VFG038484(gb|WP_005348941)	tppC	Adherence	0	0	0	0	0	0	0	0.0575	0.028	0.4929	0.0302	0.5623
VFG038462(gb|WP_005353994)	tapQ	Adherence	0	0	0	0	0	0	0	0.0388	0.0039	0.2743	0.0728	0.7709
VFG006199(gb|WP_010980842)	pilT2	Adherence	0	0	0	0	0	0	0	0.6032	0.4729	0.0318	0.0391	0.0087
VFG038591(gb|WP_005348611)	mshE	Adherence	0	0	0	0	0	0	0	0.0392	0	0.5008	0.0693	0.5386
VFG042947(gb|WP_004083467)	PD_RS07885	Adherence	0	0	0	0	0	0	0	0.1994	0.7939	0.0214	0.0986	0
VFG010461(gb|WP_181443700)	pilE/pilA	Adherence	0	0	0	0	0	0	0	0.0754	0.7241	0.0404	0	0.2323
VFG038594(gb|WP_005348610)	mshN	Adherence	0	0	0	0	0	0	0	0	0	0.1769	0	0.8765
VFG013916(gb|WP_012019966)	pilU	Adherence	0	0	0	0	0	0	0	0.4833	0.3717	0.1027	0.0838	0
VFG042801(gb|WP_005320435)	ASA_RS18105	Adherence	0	0	0	0	0	0	0	0.0071	0.0103	0.3031	0.0525	0.6378
VFG038602(gb|WP_005348608)	mshL	Adherence	0	0	0	0	0	0	0	0.0322	0.0314	0.3219	0.0318	0.5804
VFG014001(gb|WP_003243065)	pilS	Adherence	0	0	0	0	0	0	0	0.2583	0.4632	0.1848	0.0815	0
VFG038489(gb|WP_011898353)	tapY1	Adherence	0	0	0	0	0	0	0	0	0	0	0	0.9817
VFG038438(gb|WP_005336136)	tapC	Adherence	0	0	0	0	0	0	0	0.0766	0.0404	0.2803	0.0545	0.524
VFG042951(gb|WP_011098213)	PD_RS08890	Adherence	0	0	0	0	0	0	0	0.2237	0.7088	0	0.0427	0
VFG050688(gb|WP_002001070.1)	pilS	Adherence	0	0.2876	0	0	0	0	0	0.3982	0.0457	0.0251	0.2138	0
VFG013845(gb|WP_003246678)	pilM	Adherence	0	0	0	0	0	0	0	0.1492	0.6431	0.1613	0.0151	0
VFG045991(gb|WP_001025168)	hcpB	Adherence	0.4977	0.1818	0	0	0.155	0	0	0.0683	0	0.0244	0	0
VFG042735(gb|NP_250513)	fimL	Adherence	0	0	0	0	0	0	0	0.2059	0.5648	0.1033	0	0
VFG038617(gb|WP_005348604)	mshI	Adherence	0	0	0	0	0	0	0	0.0126	0.0326	0.2342	0.025	0.5414
VFG016483(gb|WP_010875022)	tuf	Adherence	0	0	0	0	0	0	0	0.4511	0.2048	0	0.1834	0
VFG042957(gb|WP_011098309)	PD_RS10190	Adherence	0	0	0	0	0	0	0	0.2828	0.2991	0.1496	0.1069	0
VFG001227(gb|NP_249101)	pilI	Adherence	0	0	0	0	0	0	0	0.2518	0.4258	0.0722	0.0133	0.0674
VFG038486(gb|WP_013724122)	tppD	Adherence	0	0	0	0	0	0	0	0	0	0.3909	0.0672	0.3673
VFG014044(gb|WP_003084592)	pilJ	Adherence	0	0	0	0	0	0	0	0.1918	0.4601	0.1413	0.0277	0
VFG042739(gb|NP_254019)	crc	Adherence	0	0	0	0	0	0.0613	0	0.1299	0.471	0.1492	0.0092	0
VFG014072(gb|WP_011914954)	chpA	Adherence	0	0	0	0	0	0	0	0.1147	0.4632	0.0877	0.1374	0.0144
VFG038470(gb|WP_005340356)	tapU	Adherence	0	0	0	0	0	0	0	0.065	0.0127	0.2788	0.045	0.372
VFG038446(gb|WP_085942002)	tapM	Adherence	0	0	0	0	0	0	0	0.0254	0	0.2065	0.0251	0.5132
VFG038570(gb|WP_193352791)	mshO	Adherence	0	0	0	0	0	0	0	0	0	0.3005	0	0.4695
VFG042738(gb|NP_253646)	fimX	Adherence	0	0	0	0	0	0	0	0.2418	0.3703	0.0986	0.0329	0
VFG038490(gb|WP_005348943)	tapY1	Adherence	0	0	0	0	0	0	0	0.0101	0.0049	0.3426	0.049	0.324
VFG014014(gb|WP_003458788)	pilG	Adherence	0	0	0	0	0	0	0	0.107	0.1905	0.2921	0.108	0.0322
VFG042734(gb|NP_249343)	vfr	Adherence	0	0	0	0	0	0	0	0.1459	0.3724	0.1924	0.0111	0
VFG038588(gb|WP_005348613)	mshG	Adherence	0	0	0	0	0	0	0	0.0296	0.0174	0.216	0.0293	0.3913
VFG043648(gb|NP_252312)	rpoS	Adherence	0.079	0.0577	0	0	0	0	0	0.1373	0.3032	0.0697	0.0286	0
VFG038609(gb|WP_005348606)	mshJ	Adherence	0	0	0	0	0	0	0	0.0223	0.0218	0.2035	0.0221	0.4031
VFG000232(gb|WP_002218487)	pilT	Adherence	0	0	0	0	0	0	0	0.2442	0.0544	0.0824	0.2835	0
VFG038499(gb|WP_013724119)	tppF	Adherence	0	0	0	0	0	0	0	0.0542	0.0481	0.0872	0	0.4703
VFG042950(gb|WP_004083584)	pilH	Adherence	0	0	0	0	0	0	0	0.1105	0.5118	0	0.0182	0.0162
VFG038474(gb|WP_005353124)	tapW	Adherence	0	0	0	0	0	0	0	0.0293	0.0072	0.1729	0.0508	0.3614
VFG036205(gb|WP_014582348)	pilE	Adherence	0	0	0	0	0	0	0	0.5812	0.0386	0	0	0
VFG038582(gb|WP_005348617)	mshB	Adherence	0	0	0	0	0	0	0	0.0215	0.0105	0.1847	0.0213	0.3792
VFG014089(gb|WP_011920662)	chpC	Adherence	0	0	0	0	0	0	0	0.1426	0.4336	0.0404	0	0
VFG038482(gb|WP_005348939)	tppB	Adherence	0	0	0	0	0	0	0	0	0.0603	0.2445	0	0.3039
VFG001225(gb|NP_249099)	pilG	Adherence	0	0	0	0	0	0	0	0.2877	0.0323	0.0958	0.1865	0
VFG045698(gb|WP_003632053)	pilE/pilA	Adherence	0	0	0	0	0	0	0	0.2703	0.2011	0	0.1174	0
VFG038450(gb|WP_005353997)	tapN	Adherence	0	0	0	0	0	0	0	0	0	0.1608	0.0371	0.3851
VFG038585(gb|WP_005348615)	mshF	Adherence	0	0	0	0	0	0	0	0.047	0.0306	0.2015	0	0.3033
VFG038613(gb|WP_005348605)	mshI1	Adherence	0	0	0	0	0	0	0	0	0.0119	0.2351	0.0241	0.311
VFG038454(gb|WP_005353996)	tapO	Adherence	0	0	0	0	0	0	0	0.0241	0	0.1293	0.0358	0.3822
VFG013905(gb|WP_011064011)	pilT	Adherence	0	0	0	0	0	0	0	0.3013	0.2329	0	0.0196	0.0174
VFG013792(gb|WP_011335980)	pilC	Adherence	0	0	0	0	0	0	0	0.3351	0.1749	0.0601	0	0
VFG014009(gb|WP_010955560)	pilG	Adherence	0	0	0	0	0	0	0	0.1419	0.2424	0.1521	0	0.0312
VFG013912(gb|WP_044389985)	pilU	Adherence	0	0	0	0	0	0	0	0.1885	0.2637	0.1145	0	0
VFG014076(gb|WP_011920661)	chpB	Adherence	0	0	0	0	0	0	0	0.1816	0.2518	0.1296	0	0
VFG038415(gb|WP_005354942)	fimC	Adherence	0	0	0	0	0	0	0	0.0168	0	0.018	0.0571	0.4695
VFG038605(gb|WP_005348607)	mshK	Adherence	0	0	0	0	0	0	0	0	0	0.1646	0	0.3861
VFG013894(gb|WP_011920763)	pilQ	Adherence	0	0	0	0	0	0	0	0.0867	0.4196	0.0268	0.0124	0
VFG038507(gb|WP_085942042)	tapF	Adherence	0	0	0	0	0	0	0	0.0093	0.0273	0.1098	0.0645	0.3279
VFG013917(gb|WP_019405534)	pilU	Adherence	0	0	0	0	0	0	0	0.1237	0.151	0.0829	0.153	0.0272
VFG038566(gb|WP_005348623)	mshP	Adherence	0	0	0	0	0	0	0	0	0	0.3118	0	0.2259
VFG008187(gb|WP_011855793)	fbpC	Adherence	0	0	0	0	0	0	0	0.3569	0.1115	0.0306	0.0282	0
VFG006971(gb|WP_011079398)	mshG	Adherence	0	0	0	0	0	0	0	0.0832	0.1218	0.3121	0	0
VFG038458(gb|WP_005353995)	tapP	Adherence	0	0	0	0	0	0	0	0	0	0.1308	0.0134	0.3698
VFG038503(gb|WP_005352766)	tapV	Adherence	0	0	0	0	0	0	0	0.0197	0.0064	0.1724	0.026	0.2831
VFG014027(gb|WP_003458790)	pilH	Adherence	0	0	0	0	0	0	0	0.1196	0.253	0.1282	0	0
VFG038478(gb|WP_013724124)	tppA	Adherence	0	0	0	0	0	0	0	0	0	0.1532	0.053	0.2831
VFG043556(gb|WP_009885879)	gap	Adherence	0	0	0	0	0	0	0	0.4875	0	0	0	0
VFG038419(gb|WP_005354941)	fimD	Adherence	0	0	0	0	0	0	0	0	0	0	0.0525	0.4287
VFG042917(gb|WP_012031008)	DNO_RS03295	Adherence	0	0	0	0	0	0	0	0.266	0.1113	0	0.0188	0.0836
VFG038535(gb|WP_013723952)	flpF	Adherence	0	0	0	0	0	0	0	0	0	0.3539	0	0.1254
VFG038574(gb|WP_005348620)	mshD	Adherence	0	0	0	0	0	0	0	0.0258	0	0.2074	0.0128	0.2271
VFG013954(gb|WP_003245164)	pilZ	Adherence	0	0	0	0	0	0	0	0.0902	0.2421	0.0725	0.0669	0
VFG042510(gb|AAO73844)	fotS	Adherence	0	0	0	0	0	0	0	0.1448	0	0.1034	0.0955	0.1274
VFG013858(gb|WP_011920760)	pilN	Adherence	0	0	0	0	0	0	0	0.0742	0.3261	0.053	0.0122	0
VFG014015(gb|WP_003282729)	pilG	Adherence	0	0	0	0	0	0	0	0.0813	0.2381	0.1453	0	0
VFG038319(gb|WP_013723412)	tapD/pilD	Adherence	0	0	0	0	0	0	0	0.0114	0	0.1098	0.0338	0.2905
VFG043482(gb|WP_011060196)	PFL_RS09460	Adherence	0	0	0	0	0	0	0	0.2068	0.2018	0	0.0341	0
VFG050314(gb|YP_001086190.1)	pilM	Adherence	0	0	0	0	0	0	0	0.4022	0.0392	0	0	0
VFG001229(gb|NP_249103)	pilK	Adherence	0	0	0	0	0	0	0	0.1002	0.3015	0.0358	0	0
VFG007727(gb|WP_011558069)	hbhA	Adherence	0	0	0	0	0	0	0	0.3861	0.0471	0	0	0
VFG043483(gb|WP_011064113)	PFL_RS30100	Adherence	0	0	0	0	0	0	0	0.071	0.3463	0	0	0
VFG013993(gb|WP_026006503)	pilR	Adherence	0	0	0	0	0	0	0	0	0.2717	0	0	0.1429
VFG036196(gb|WP_002245812)	pilE	Adherence	0	0	0	0	0	0	0	0.3033	0.0628	0.0345	0	0
VFG050313(gb|WP_004644147.1)	pilM	Adherence	0	0	0	0	0	0	0	0.1005	0.0654	0	0.234	0
VFG016494(gb|WP_004024476)	tuf	Adherence	0	0	0	0	0	0	0	0.2496	0.1083	0	0.0274	0
VFG038472(gb|WP_011706550)	tapW	Adherence	0	0	0	0	0	0	0	0.2167	0.1269	0	0.0143	0.0254
VFG038495(gb|WP_005348949)	tppE	Adherence	0	0	0	0	0	0	0	0	0	0.1495	0.0276	0.1964
VFG038423(gb|WP_005354940)	fimE	Adherence	0	0	0	0	0	0	0	0.0228	0	0.0854	0.0338	0.2304
VFG042879(gb|WP_011079462)	VV1_RS07215	Adherence	0	0	0	0	0	0	0	0.0795	0.207	0.0853	0	0
VFG045696(gb|WP_003631624)	pilC	Adherence	0	0	0	0	0	0	0	0.1896	0.1234	0	0.0341	0
VFG019743(gb|WP_012614629)	pilQ	Adherence	0	0	0	0	0	0	0	0.1061	0.1811	0.0284	0.0262	0
VFG014006(gb|WP_002551738)	pilG	Adherence	0	0	0	0	0	0	0	0.2728	0.0614	0	0	0
VFG013776(gb|WP_011103350)	pilB	Adherence	0	0	0	0	0	0	0	0.0409	0	0	0	0.2879
VFG050671(gb|YP_001085820.1)	pilJ	Adherence	0	0	0	0	0	0	0	0.308	0.0167	0	0	0
VFG013913(gb|WP_003400837)	pilU	Adherence	0	0	0	0	0	0	0	0.0946	0.1847	0	0	0.0416
VFG013869(gb|WP_011911788)	pilO	Adherence	0	0	0	0	0	0	0	0.0345	0.2243	0.0616	0	0
VFG038511(gb|WP_013723949)	flpL	Adherence	0	0	0	0	0	0	0	0.0383	0	0.1437	0	0.1348
VFG042915(gb|WP_012030773)	DNO_RS02105	Adherence	0	0	0	0	0	0	0	0.038	0.1854	0.0204	0.0188	0.0502
VFG038494(gb|WP_005313436)	tppE	Adherence	0	0	0	0	0	0	0	0	0	0	0	0.3091
VFG008500(gb|WP_041312172)	fbpC	Adherence	0	0	0	0	0	0	0	0.215	0.0466	0	0.0473	0
VFG013831(gb|WP_011335810)	pilF	Adherence	0	0	0	0	0	0	0	0.1946	0.1139	0	0	0
VFG050398(gb|WP_000347036.1)	pilU	Adherence	0	0	0	0	0	0	0	0.289	0	0.0155	0	0
VFG013982(gb|WP_012018944)	fimV	Adherence	0	0	0	0	0	0	0	0.1293	0.1262	0.0462	0	0
VFG050415(gb|YP_001083555.1)	pilF	Adherence	0	0	0	0	0	0	0	0	0.0486	0	0.2461	0
VFG038430(gb|WP_005314158)	tapA	Adherence	0	0	0	0	0	0	0	0	0	0.1231	0	0.1685
VFG038543(gb|WP_005350409)	flpD	Adherence	0	0	0	0	0	0	0	0	0.0312	0.1713	0.0158	0.0703
VFG038412(gb|WP_011704494)	fimC	Adherence	0	0	0	0	0	0	0	0	0	0	0.077	0.2055
VFG000112(gb|NP_253216)	pilB	Adherence	0	0	0	0	0	0	0	0.0921	0.0719	0.1184	0	0
VFG006986(gb|WP_000828585)	mshA	Adherence	0	0	0	0	0	0	0	0	0.2191	0.0601	0	0
VFG038427(gb|WP_005354939)	fimF	Adherence	0	0	0	0	0	0	0	0	0	0	0	0.277
VFG038559(gb|WP_005350403)	flp1	Adherence	0	0	0	0	0	0	0	0.2068	0.0673	0	0	0
VFG050456(gb|WP_001274994.1)	pilB	Adherence	0	0	0	0	0	0	0	0.0685	0	0.0183	0.0508	0.1355
VFG013780(gb|WP_011920938)	pilB	Adherence	0	0	0	0	0	0	0	0.0643	0.1884	0	0	0
VFG038481(gb|WP_155602333)	tppB	Adherence	0	0	0	0	0	0	0	0	0	0	0.0325	0.2167
VFG038579(gb|WP_005348618)	mshA	Adherence	0	0	0	0	0	0	0	0	0.0453	0.0995	0	0.1021
VFG024850(gb|WP_025987421)	pilB	Adherence	0	0	0	0	0	0	0	0.1508	0.0841	0	0	0
VFG038561(gb|WP_016349168)	mshQ	Adherence	0	0	0	0	0	0	0	0	0	0	0	0.2331
VFG050372(gb|WP_001017033.1)	pilQ	Adherence	0	0	0	0	0	0	0	0	0	0	0.2282	0
VFG036991(gb|WP_002246381)	mtrD	Antimicrobial activity/Competitive advantage	0	0	0	0	0	0	0	0.2371	0.2314	0.1046	0.0828	0.0123
VFG036993(gb|WP_010951248)	mtrD	Antimicrobial activity/Competitive advantage	0	0	0	0	0	0	0	0.0629	0.1024	0.1349	0.0208	0
VFG036998(gb|WP_014573843)	mtrD	Antimicrobial activity/Competitive advantage	0	0	0	0	0	0	0	0.1263	0.1973	0.1354	0.0875	0
VFG037000(gb|WP_014575520)	mtrD	Antimicrobial activity/Competitive advantage	0	0	0	0	0	0	0	0.1217	0.277	0.0435	0	0
VFG049136(gb|WP_014228207)	acrB	Antimicrobial activity/Competitive advantage	0	0	0	0	0	0	0	0.8106	0.4317	0.1262	0.0599	0.0375
VFG049144(gb|WP_002892069)	acrB	Antimicrobial activity/Competitive advantage	0	0.2714	0	0	0	0	0	0.4585	0.2357	0.1633	0.0758	0.1975
VFG014890(gb|WP_011332549)	algA	Biofilm	0	0	0	0	0	0.3345	0	0.2025	0.1317	0.0723	0.0501	0.0148
VFG014892(gb|WP_011912351)	algA	Biofilm	0	0	0	0	0	0.0906	0	1.261	0.9409	0.1828	0.2174	0.0281
VFG037721(gb|YP_001085330)	adeG	Biofilm	0	0	0.0488	0	0	0.0759	0	1.8193	0.8086	1.0575	0.5345	0.501
VFG014905(gb|WP_196240458)	algC	Biofilm	0	0	0	0.0745	0	0	0	0.2369	0.653	0.1755	0.0678	0
VFG014982(gb|WP_011920567)	algZ	Biofilm	0	0.1224	0	0	0	0	0	0.3902	0.7025	0.2975	0.0152	0
VFG037636(gb|WP_001187640)	bap	Biofilm	0	0.1114	0	0	0	0	0	0	0	0	1.7849	0
VFG000119(gb|NP_253948)	algR	Biofilm	0	0	0	0	0	0	0	0.1066	0.3216	0.0831	0.0192	0
VFG000133(gb|NP_252241)	algA	Biofilm	0	0	0	0	0	0	0	0.6536	0.2588	0.3015	0.2776	0.4219
VFG014886(gb|WP_003251742)	algA	Biofilm	0	0	0	0	0	0	0	0.1987	0.0277	0	0.0281	0
VFG014899(gb|WP_049588362)	algC	Biofilm	0	0	0	0	0	0	0	0	0	0	0.1085	0
VFG014902(gb|WP_011064224)	algC	Biofilm	0	0	0	0	0	0	0	0.0928	0	0	0	0
VFG014904(gb|WP_003242532)	algC	Biofilm	0	0	0	0	0	0	0	0.1096	0.4165	0.1143	0.086	0.1228
VFG014915(gb|WP_007930230)	algU	Biofilm	0	0	0	0	0	0	0	0.0918	0.2688	0.0281	0	0.0115
VFG014917(gb|WP_003245473)	algU	Biofilm	0	0	0	0	0	0	0	0.0928	0.0444	0.353	0.2287	0.1665
VFG014959(gb|WP_011059790)	mucD	Biofilm	0	0	0	0	0	0	0	0.1538	0.3809	0.0254	0.0117	0
VFG014960(gb|WP_011332905)	mucD	Biofilm	0	0	0	0	0	0	0	0	0.1132	0.1243	0.0459	0
VFG014961(gb|WP_003245464)	mucD	Biofilm	0	0	0	0	0	0	0	0.058	0.2491	0.0497	0.0115	0
VFG014987(gb|WP_003377590)	algW	Biofilm	0	0	0	0	0	0	0	0.1781	0.3635	0.0347	0.032	0.0143
VFG014995(gb|WP_011921011)	algW	Biofilm	0	0	0	0	0	0	0	0.6751	0.5138	0.6222	0.3856	0
VFG015004(gb|WP_004406254)	mucP	Biofilm	0	0	0	0	0	0	0	0	0.218	0	0.0442	0
VFG015009(gb|WP_011059531)	mucP	Biofilm	0	0	0	0	0	0	0	0.1072	0	0.1724	0	0
VFG015010(gb|WP_011332688)	mucP	Biofilm	0	0	0	0	0	0	0	0.1311	0.0256	0	0	0
VFG015011(gb|WP_012019182)	mucP	Biofilm	0	0	0	0	0	0	0	0.0469	0.3429	0	0.0232	0
VFG015012(gb|WP_011912707)	mucP	Biofilm	0	0	0	0	0	0	0	0	0.0428	0.2821	0	0
VFG015014(gb|WP_012077866)	algP/algR3	Biofilm	0	0	0	0	0	0	0	0.0174	0.2202	0	0.0343	0
VFG015037(gb|WP_003242406)	algQ	Biofilm	0	0	0	0	0	0	0	0.168	0.4471	0.0327	0.0151	0
VFG015600(gb|WP_003150817)	hdtS	Biofilm	0	0	0	0	0	0	0	0.2891	0.4438	0.1491	0.0166	0
VFG015775(gb|WP_012315895)	mucP	Biofilm	0	0	0	0	0	0	0	0.0536	0	0.0575	0.1591	0
VFG018241(gb|WP_001130227)	luxS	Biofilm	0	0	0	0	0	0	0	0	0	0.1673	0.014	0.3123
VFG018246(gb|WP_011261308)	luxS	Biofilm	0	0	0	0	0	0	0	0.0423	0.0551	0.242	0.0698	0
VFG019908(gb|WP_015886531)	algC	Biofilm	0	0	0	0	0	0	0	0.3553	0.2301	0.2675	0.0473	0.0393
VFG019922(gb|WP_012722130)	algW	Biofilm	0	0	0	0	0	0	0	0.2883	0.0741	0	0.03	0
VFG037720(gb|WP_001027056)	adeG	Biofilm	0	0	0	0	0	0	0	0.8059	0.6646	0.5605	0.2673	0.2671
VFG037726(gb|WP_001027059)	adeG	Biofilm	0	0	0	0	0	0	0	0.0377	0.2576	0.0404	0	0
VFG040932(gb|WP_001302177)	etpD	Effector delivery system	0	0.235	0	0.2072	0.8017	0	0.9133	0	0	0	0	0
VFG038275(gb|WP_005350051)	exeD	Effector delivery system	0	0	0	0.2981	0.865	0.2798	0	0.0158	0.0077	0.2094	0.0157	0.5611
VFG049193(gb|YP_005228284)	clpV	Effector delivery system	0	0	0.1497	0	0.1274	0.1689	0	12.8165	9.622	7.9192	5.0508	3.3278
VFG049191(gb|WP_014907101)	clpV	Effector delivery system	0	0	0	0	0	0.0185	0	0.6986	0.4306	0.1296	0.1191	3.0791
VFG040979(gb|WP_162903504)	gspG	Effector delivery system	0	0	0	0.1164	0	0	0	3.5165	3.095	1.8883	1.5662	0.0145
VFG002070(gb|NP_248774)	hsiC1/vipB/tssC	Effector delivery system	0	0	0.0688	0	0	0	0	0.2792	0.304	0.0347	0.0505	0.2056
VFG015450(gb|WP_012018664)	hsiC1/vipB/tssC	Effector delivery system	0	0	0.0413	0	0	0	0	0.3966	0.2438	0.2446	0.0961	0.8588
VFG051084(gb|WP_000020713.1)	tssA	Effector delivery system	0	0.5781	0	0	0	0	0	0.0241	0	0	0.0716	0
VFG040878(gb|NP_249377)	PA0686	Effector delivery system	0	0.1683	0	0	0	0	0	2.151	1.355	6.3822	1.636	3.0728
VFG040983(gb|WP_028853770)	gspE	Effector delivery system	0	0.081	0	0	0	0	0	7.1518	3.9873	1.5355	1.3305	0.2959
VFG015447(gb|WP_003151425)	hsiC1/vipB/tssC	Effector delivery system	0	0.0787	0	0	0	0	0	0.5925	0.2725	0	0.0292	0
VFG038386(gb|WP_005310693)	atsI	Effector delivery system	0.1724	0	0	0	0	0	0	0	0.0308	0.0169	0.0156	0.4977
VFG040891(gb|WP_019237945)	gspE	Effector delivery system	0.1384	0	0	0	0	0	0	0.9284	1.7924	3.1693	0.8881	2.9369
VFG000048(gb|WP_003820061)	bscN	Effector delivery system	0	0	0	0	0	0	0	4.0742	2.6427	0.6146	0.7799	1.8351
VFG000064(gb|WP_010930831)	bcrD	Effector delivery system	0	0	0	0	0	0	0	2.9016	1.502	0.4997	0.4131	1.9028
VFG000180(gb|NP_251791)	xcpT	Effector delivery system	0	0	0	0	0	0	0	0.2209	0.2985	0.0364	0	0
VFG000181(gb|NP_251792)	xcpS	Effector delivery system	0	0	0	0	0	0	0	0.0953	0.3372	0.0511	0	0
VFG000182(gb|NP_251793)	xcpR	Effector delivery system	0	0	0	0	0	0	0	0.9241	0.9733	0.2653	0.0815	0.0679
VFG000184(gb|NP_251795)	xcpQ	Effector delivery system	0	0	0	0	0	0	0	0.2332	0.6098	0.0932	0.0272	0
VFG000192(gb|NP_250388)	pscN	Effector delivery system	0	0	0	0	0	0	0	0	0.1376	2.1326	0.341	1.7236
VFG001834(gb|WP_011214699)	icmP/dotM	Effector delivery system	0	0	0	0	0	0	0	0.0956	0.1399	0	0	0
VFG001838(gb|WP_015444826)	icmK/dotH	Effector delivery system	0	0	0	0	0	0	0	0.0946	0.0693	0	0	0
VFG001844(gb|WP_010946205)	icmB/dotO	Effector delivery system	0	0	0	0	0	0	0	0.1065	0.0693	0.038	0.0351	0
VFG001849(gb|WP_011216546)	dotB	Effector delivery system	0	0	0	0	0	0	0	0.3868	0.1322	0	0	0
VFG001877(gb|WP_010947051)	lspD	Effector delivery system	0	0	0	0	0	0	0	0.2904	0.0872	0	0	0
VFG002069(gb|NP_248773)	hsiB1/vipA/tssB	Effector delivery system	0	0	0	0	0	0	0	0.416	0.1433	0.0935	0.1596	0.7361
VFG002076(gb|NP_248780)	clpV1	Effector delivery system	0	0	0	0	0	0	0	0.2245	0.1643	0.0722	0.111	0.2938
VFG002126(gb|NP_219593)	cdsV	Effector delivery system	0	0	0	0	0	0	0	0.2763	0.1168	0.0197	0.0273	0
VFG002127(gb|NP_219594)	cdsU	Effector delivery system	0	0	0	0	0	0	0	0.0832	0.1624	0	0	0.0732
VFG002144(gb|NP_220188)	cdsN	Effector delivery system	0	0	0	0	0	0	0	0	0	0	0	0.2174
VFG007098(gb|WP_005478662)	epsE	Effector delivery system	0	0	0	0	0	0	0	0.0276	0.1211	0.133	0.0273	0
VFG007099(gb|WP_011078943)	epsE	Effector delivery system	0	0	0	0	0	0	0	0	0.2285	0	0	0
VFG007101(gb|WP_011262832)	epsE	Effector delivery system	0	0	0	0	0	0	0	0.205	0.0462	0.0507	0.1092	0.0139
VFG010561(gb|WP_011945620)	icmO/dotL	Effector delivery system	0	0	0	0	0	0	0	0.7816	0.2921	0	0.0061	0
VFG010600(gb|WP_011214709)	icmB/dotO	Effector delivery system	0	0	0	0	0	0	0	0.633	0.2105	0	0	0
VFG010706(gb|WP_011214463)	sdcB	Effector delivery system	0	0	0	0	0	0	0	0.2098	0	0	0	0
VFG010805(gb|WP_011214439)	lvhD4	Effector delivery system	0	0	0	0	0	0	0	0.2176	0	0	0	0
VFG011020(gb|WP_010926201)	bcrD	Effector delivery system	0	0	0	0	0	0	0	0.4272	0.2562	0	0.0116	0
VFG011058(gb|WP_033447679)	bscS	Effector delivery system	0	0	0	0	0	0	0	0.3753	0.1047	0	0	0
VFG011064(gb|WP_003809911)	bscU	Effector delivery system	0	0	0	0	0	0	0	0.2839	0.1385	0	0.0468	0
VFG015295(gb|WP_005733208)	hopJ1	Effector delivery system	0	0	0	0	0	0	0	0.1259	0.3891	0	0	0
VFG015349(gb|WP_004667332)	hopAJ2	Effector delivery system	0	0	0	0	0	0	0	0.0825	0.161	0	0.0408	0
VFG015354(gb|WP_005765391)	hopAN1	Effector delivery system	0	0	0	0	0	0	0	1.4192	0.5075	0	0.2592	0.179
VFG015355(gb|WP_011266421)	hopAN1	Effector delivery system	0	0	0	0	0	0	0	0.5264	0.1225	0	0.066	0
VFG015424(gb|WP_012018661)	hsiJ1	Effector delivery system	0	0	0	0	0	0	0	0	0	0.0392	0.0362	0.1609
VFG015445(gb|WP_003245007)	hsiB1/vipA/tssB	Effector delivery system	0	0	0	0	0	0	0	0.0982	0.092	0.0404	0	0.1803
VFG015449(gb|WP_011064256)	hsiC1/vipB/tssC	Effector delivery system	0	0	0	0	0	0	0	0.254	0.1239	0	0	0
VFG015491(gb|WP_011979138)	clpV1	Effector delivery system	0	0	0	0	0	0	0	0.3935	0.216	0.1022	0.0159	0.1042
VFG015493(gb|WP_011269330)	clpV1	Effector delivery system	0	0	0	0	0	0	0	0.1838	0.2018	0.0493	0	0.0607
VFG015495(gb|WP_049586082)	clpV1	Effector delivery system	0	0	0	0	0	0	0	0.249	0.0561	0	0	0
VFG015497(gb|WP_011064261)	clpV1	Effector delivery system	0	0	0	0	0	0	0	0.2717	0.1248	0	0	0
VFG015498(gb|WP_012018669)	clpV1	Effector delivery system	0	0	0	0	0	0	0	0.3939	0.7295	1.3065	0.2662	0.7197
VFG016865(gb|WP_011097078)	cdsV	Effector delivery system	0	0	0	0	0	0	0	0.2413	0.0471	0	0	0
VFG016959(gb|WP_011324814)	cdsN	Effector delivery system	0	0	0	0	0	0	0	0.1384	0.0579	0	0	0
VFG018747(gb|WP_038474261)	vbhB11	Effector delivery system	0	0	0	0	0	0	0	0.197	0.024	0	0	0
VFG020006(gb|WP_010207547)	hsiB1/vipA/tssB	Effector delivery system	0	0	0	0	0	0	0	0.8024	0.2149	0.6311	0.071	0.0253
VFG020007(gb|WP_003104973)	hsiC1/vipB/tssC	Effector delivery system	0	0	0	0	0	0	0	0.0291	0.0379	0.4943	0.0624	0
VFG020008(gb|WP_015886557)	hsiC1/vipB/tssC	Effector delivery system	0	0	0	0	0	0	0	0.1192	0.1454	0.0479	0.0589	0.0393
VFG020019(gb|WP_015886561)	clpV1	Effector delivery system	0	0	0	0	0	0	0	0.2512	0.0502	0.0333	0.0307	0.1823
VFG023304(gb|WP_013827001)	eccC2	Effector delivery system	0	0	0	0	0	0	0	0.228	0.0185	0	0.0188	0
VFG025232(gb|WP_004200975)	tssB-5	Effector delivery system	0	0	0	0	0	0	0	0.0894	0	0.0958	0.0884	0
VFG025249(gb|WP_009896197)	tssC-5	Effector delivery system	0	0	0	0	0	0	0	0.1392	0.0432	0.0949	0.459	0.2727
VFG035158(gb|WP_000558483)	EC55989_RS17145	Effector delivery system	0	0	0	0	0	0	0	0.3861	0.0942	0	0	0.177
VFG038263(gb|WP_013723989)	exeA	Effector delivery system	0	0	0	0	0	0	0	0.0868	0.1657	0.3876	0.051	0.6127
VFG038267(gb|WP_005350053)	exeB	Effector delivery system	0	0	0	0	0	0	0	0	0	0.0734	0	0.3765
VFG038271(gb|WP_041202668)	exeC	Effector delivery system	0	0	0	0	0	0	0	0.045	0	0.1254	0.0178	0.3249
VFG038279(gb|WP_005338295)	exeE	Effector delivery system	0	0	0	0	0	0	0	0.0168	0.0164	0.251	0.0594	0.8326
VFG038282(gb|WP_005315860)	exeF	Effector delivery system	0	0	0	0	0	0	0	0.0464	0.0226	0.1741	0	0
VFG038283(gb|WP_005350050)	exeF	Effector delivery system	0	0	0	0	0	0	0	0.0119	0.0116	0.1461	0.0469	0.2713
VFG038287(gb|WP_005338297)	exeG	Effector delivery system	0	0	0	0	0	0	0	0	0	0.1257	0.0663	0.3097
VFG038291(gb|WP_005350046)	exeH	Effector delivery system	0	0	0	0	0	0	0	0	0.0123	0.2302	0.0556	0.4451
VFG038295(gb|WP_005350043)	exeI	Effector delivery system	0	0	0	0	0	0	0	0	0.0392	0.1509	0	0.2123
VFG038299(gb|WP_005350042)	exeJ	Effector delivery system	0	0	0	0	0	0	0	0.0377	0.0092	0.1515	0.0653	0.3318
VFG038303(gb|WP_005350041)	exeK	Effector delivery system	0	0	0	0	0	0	0	0	0	0.3765	0.0574	0.6245
VFG038304(gb|WP_011704547)	exeL	Effector delivery system	0	0	0	0	0	0	0	0	0	0	0	0.1846
VFG038307(gb|WP_005350040)	exeL	Effector delivery system	0	0	0	0	0	0	0	0	0.0176	0.193	0.0356	0.2535
VFG038311(gb|WP_005350039)	exeM	Effector delivery system	0	0	0	0	0	0	0	0	0.0144	0	0.0146	0.3884
VFG038315(gb|WP_005350038)	exeN	Effector delivery system	0	0	0	0	0	0	0	0.0283	0.0092	0.1111	0.0466	0.4064
VFG038320(gb|WP_005320812)	ascL	Effector delivery system	0	0	0	0	0	0	0	0	0	0	0	0.1573
VFG038321(gb|WP_005320811)	ascK	Effector delivery system	0	0	0	0	0	0	0	0	0	0	0	0.2722
VFG038324(gb|WP_005320804)	ascH	Effector delivery system	0	0	0	0	0	0	0	0	0	0	0	0.2204
VFG038333(gb|WP_011899440)	exsB	Effector delivery system	0	0	0	0	0	0	0	0	0.0396	0.0217	0	0.1784
VFG038342(gb|WP_005320770)	ascV	Effector delivery system	0	0	0	0	0	0	0	0.023	0.0449	0	0	0.1011
VFG038343(gb|WP_005320768)	ascY	Effector delivery system	0	0	0	0	0	0	0	0	0	0	0	0.2613
VFG038344(gb|WP_005320766)	ascX	Effector delivery system	0	0	0	0	0	0	0	0	0	0	0	0.2003
VFG038347(gb|WP_005320757)	aopN	Effector delivery system	0	0	0	0	0	0	0	0	0	0	0	0.2519
VFG038348(gb|WP_005320755)	ascN	Effector delivery system	0	0	0	0	0	0	0	0.0416	0.0406	0.1762	0	0.7763
VFG038349(gb|WP_005320751)	ascO	Effector delivery system	0	0	0	0	0	0	0	0	0	0.0431	0	0.3185
VFG038354(gb|WP_005320741)	ascT	Effector delivery system	0	0	0	0	0	0	0	0	0	0.0123	0.0227	0.5258
VFG038355(gb|WP_005320739)	ascU	Effector delivery system	0	0	0	0	0	0	0	0	0	0.0095	0	0.242
VFG038364(gb|WP_005320615)	aexT	Effector delivery system	0	0	0	0	0	0	0	0	0	0.0231	0	0.2086
VFG038369(gb|WP_011705706)	hcp	Effector delivery system	0	0	0	0	0	0	0	0.0139	0.0544	0.0747	0.0828	0.5155
VFG038371(gb|WP_011705707)	vgrG2	Effector delivery system	0	0	0	0	0	0	0	0	0.1256	0	0.1154	0.5379
VFG038372(gb|WP_016350448)	vgrG2	Effector delivery system	0	0	0	0	0	0	0	0	0.0291	0.0479	0.0295	0.5505
VFG038379(gb|WP_005310687)	vipA	Effector delivery system	0	0	0	0	0	0	0	0	0	0	0.0752	0.1505
VFG038380(gb|WP_043163044)	vipB	Effector delivery system	0	0	0	0	0	0	0	0	0	0.0198	0	0.301
VFG038381(gb|WP_011705714)	atsG	Effector delivery system	0	0	0	0	0	0	0	0	0	0	0	0.1517
VFG038383(gb|WP_011705715)	atsH	Effector delivery system	0	0	0	0	0	0	0	0	0	0.1735	0.0823	0.0923
VFG038396(gb|WP_005310704)	clpB	Effector delivery system	0	0	0	0	0	0	0	0	0	0.0172	0.0637	0.2548
VFG038402(gb|WP_011705725)	vasK/icmF	Effector delivery system	0	0	0	0	0	0	0	0.0322	0.0471	0.129	0.0109	0.3302
VFG038407(gb|WP_011705728)	vgrG3	Effector delivery system	0	0	0	0	0	0	0	0	0	0.1004	0.0464	0.2886
VFG038933(gb|WP_012880608)	virB4-1	Effector delivery system	0	0	0	0	0	0	0	0	0	0	0	0.2517
VFG039025(gb|WP_011451400)	virD4	Effector delivery system	0	0	0	0	0	0	0	0.1341	0.0436	0	0.1105	0
VFG039030(gb|WP_035017591)	virB11	Effector delivery system	0	0	0	0	0	0	0	0	0	0.2304	0.0236	0
VFG039536(gb|NP_820549)	CBU_1566	Effector delivery system	0	0	0	0	0	0	0	1.2428	1.6627	2.9374	1.5509	2.296
VFG039549(gb|NP_820577)	CBU_1594	Effector delivery system	0	0	0	0	0	0	0	0.0635	0.062	0.034	0	0.0279
VFG039834(gb|WP_012013357)	rvhB4a	Effector delivery system	0	0	0	0	0	0	0	0.2848	0.207	0.1872	0	0.2912
VFG039835(gb|WP_014412013)	rvhB4a	Effector delivery system	0	0	0	0	0	0	0	0.0664	0.162	0.0949	0.0876	0
VFG039838(gb|WP_012148251)	rvhB4a	Effector delivery system	0	0	0	0	0	0	0	0.1134	0.2664	0.2516	0.1151	0.0812
VFG040227(gb|WP_011477671)	rvhB9a	Effector delivery system	0	0	0	0	0	0	0	0.0862	0.2149	0.195	0	0.1432
VFG040343(gb|WP_012719547)	rvhB11	Effector delivery system	0	0	0	0	0	0	0	0.1252	0.0555	0.1098	0.0788	0.1002
VFG040346(gb|WP_012151688)	rvhB11	Effector delivery system	0	0	0	0	0	0	0	0.1956	0	0	0.0645	0
VFG040350(gb|WP_010977044)	rvhB11	Effector delivery system	0	0	0	0	0	0	0	0.1341	0.0523	0.2299	0.1326	0.0236
VFG040354(gb|WP_014366022)	rvhB11	Effector delivery system	0	0	0	0	0	0	0	0.1297	0.0506	0.0695	0.1412	0.0228
VFG040383(gb|WP_012719548)	rvhD4	Effector delivery system	0	0	0	0	0	0	0	0.1708	0	0	0	0
VFG040394(gb|WP_014366021)	rvhD4	Effector delivery system	0	0	0	0	0	0	0	0.3242	0.1927	0.2682	0.1583	0.1258
VFG040422(gb|WP_011190749)	rvhD4	Effector delivery system	0	0	0	0	0	0	0	0.1589	0.1425	0.1518	0.1104	0.1058
VFG040873(gb|NP_249372)	PA0681	Effector delivery system	0	0	0	0	0	0	0	0.66	0.7392	3.8543	1.2439	0
VFG040879(gb|NP_249378)	PA0687	Effector delivery system	0	0	0	0	0	0	0	0.1462	0.0714	0	0	0
VFG040892(gb|WP_011035901)	XCC_RS03420	Effector delivery system	0	0	0	0	0	0	0	0.329	0	0	0	0
VFG040902(gb|WP_011038216)	XCC_RS16090	Effector delivery system	0	0	0	0	0	0	0	0.2129	0.0693	0.0761	0	0
VFG040920(gb|WP_004533498)	gspE	Effector delivery system	0	0	0	0	0	0	0	1.3235	1.3267	0.306	0.2805	0.1053
VFG040923(gb|WP_004196811)	gspG	Effector delivery system	0	0	0	0	0	0	0	0.2706	0.2032	1.1034	0.2378	0
VFG040963(gb|WP_002889054)	gspG	Effector delivery system	0	0	0	0	0	0	0	0	0	0.4041	0	0
VFG040975(gb|WP_011003002)	RS_RS15625	Effector delivery system	0	0	0	0	0	0	0	0.0575	0.0561	0.1847	0.0995	0
VFG040977(gb|WP_011003000)	RS_RS15615	Effector delivery system	0	0	0	0	0	0	0	0.0483	0.0235	0.0776	0.0239	0
VFG040978(gb|WP_011002999)	gspI	Effector delivery system	0	0	0	0	0	0	0	0.0754	0.0245	0.0539	0.0746	0
VFG040984(gb|WP_011003007)	gspF	Effector delivery system	0	0	0	0	0	0	0	0.5438	0	0	0	0
VFG040985(gb|WP_004083688)	gspE	Effector delivery system	0	0	0	0	0	0	0	0.4392	0.8447	0.0185	0.1364	0.1402
VFG040996(gb|WP_004084594)	XFASM12_RS09900	Effector delivery system	0	0	0	0	0	0	0	0.0965	0.0942	0	0	0
VFG041063(gb|WP_006315895)	tssC	Effector delivery system	0	0	0	0	0	0	0	0.1341	0.1267	0.1766	0.1716	0.4415
VFG041073(gb|WP_002210480)	tssC	Effector delivery system	0	0	0	0	0	0	0	0.2567	0.1002	0	0.0254	0
VFG041074(gb|WP_002210479)	YPO_RS03515	Effector delivery system	0	0	0	0	0	0	0	0.4803	0.2049	0	0	0
VFG041096(gb|NP_459269)	STM0272	Effector delivery system	0	0	0	0	0	0	0	0.1406	0.0229	0	0	0
VFG041115(gb|WP_004528803)	BMA_RS19520	Effector delivery system	0	0	0	0	0	0	0	0.2887	0.1409	0.0221	0	0
VFG041142(gb|WP_006491869)	QU43_RS38220	Effector delivery system	0	0	0	0	0	0	0	0.0203	0.3166	0	0	0
VFG041146(gb|WP_006484395)	tssB	Effector delivery system	0	0	0	0	0	0	0	0.6579	1.0108	1.0099	0.678	2.5004
VFG041147(gb|WP_006484397)	tssC	Effector delivery system	0	0	0	0	0	0	0	0.6063	1.6002	1.7055	0.7267	3.1239
VFG041152(gb|WP_006484392)	tssH	Effector delivery system	0	0	0	0	0	0	0	0.8088	1.2594	1.8545	0.7673	3.1815
VFG041156(gb|WP_012492310)	tssM	Effector delivery system	0	0	0	0	0	0	0	0.1469	0.1229	0	0	0
VFG041179(gb|WP_012849259)	tssC	Effector delivery system	0	0	0	0	0	0	0	0.1977	0.0215	0.1293	0.127	0.0873
VFG041185(gb|WP_034168298)	tssH	Effector delivery system	0	0	0	0	0	0	0	0.0799	0.1716	0.0514	0.0949	0.0422
VFG041187(gb|WP_012849267)	ETAE_RS11285	Effector delivery system	0	0	0	0	0	0	0	1.7297	0.9072	1.7585	1.2666	1.2125
VFG041200(gb|WP_012906932)	tssK	Effector delivery system	0	0	0	0	0	0	0	0.208	0	0	0.0412	0
VFG041203(gb|WP_012906935)	tssC	Effector delivery system	0	0	0	0	0	0	0	0.1805	0.0417	0.1315	0.0405	0
VFG041216(gb|WP_012907478)	tssB	Effector delivery system	0	0	0	0	0	0	0	0.3689	0.199	0	0.1247	0
VFG041272(gb|WP_010946989)	LPG_RS06270	Effector delivery system	0	0	0	0	0	0	0	0.2475	0	0	0	0
VFG041373(gb|WP_011452121)	NSE_RS03000	Effector delivery system	0	0	0	0	0	0	0	0.1273	0.1017	0.1587	0.1172	0.5853
VFG041385(gb|WP_011452236)	NSE_RS03520	Effector delivery system	0	0	0	0	0	0	0	0.1645	0.0535	0	0	0.0643
VFG041387(gb|WP_011452363)	ECH_RS00205	Effector delivery system	0	0	0	0	0	0	0	0	0	0.226	0	0
VFG041395(gb|WP_006009894)	ECH_RS02060	Effector delivery system	0	0	0	0	0	0	0	0.2613	0.1035	0	0	0.042
VFG041723(gb|WP_006480865)	sctR	Effector delivery system	0	0	0	0	0	0	0	0.1379	0.2018	0	0	0
VFG041754(gb|WP_004525254)	sctV	Effector delivery system	0	0	0	0	0	0	0	0.2215	0.3754	2.7359	0.4382	2.9749
VFG041821(gb|WP_011147908)	sctN	Effector delivery system	0	0	0	0	0	0	0	0.1571	0.1533	0	0	0
VFG041940(gb|WP_011036431)	sctN	Effector delivery system	0	0	0	0	0	0	0	0.24	0.0247	0	0	0
VFG041993(gb|WP_011004167)	sctN	Effector delivery system	0	0	0	0	0	0	0	0.3217	0.1221	0	0.0354	0.0472
VFG042008(gb|WP_011004150)	RS_RS21205	Effector delivery system	0	0	0	0	0	0	0	0	0.0216	0.1661	0.0219	0.0195
VFG042278(gb|AAS91823)	exsC	Effector delivery system	0	0	0	0	0	0	0	0	0	0.0359	0.0332	0.1475
VFG042280(gb|AAS91825)	exsA	Effector delivery system	0	0	0	0	0	0	0	0	0	0	0.0259	0.1846
VFG042292(gb|AAS91837)	ascL	Effector delivery system	0	0	0	0	0	0	0	0	0	0	0	0.2304
VFG042294(gb|ABR13262)	aexT	Effector delivery system	0	0	0	0	0	0	0	0.0169	0.0083	0.0544	0.0084	0.3278
VFG045607(gb|WP_010948621)	LPG_RS14840	Effector delivery system	0	0	0	0	0	0	0	0	0.1859	0	0	0.2235
VFG045735(gb|WP_003635124)	icmO/dotL	Effector delivery system	0	0	0	0	0	0	0	0.0427	0.125	0	0	0
VFG045750(gb|WP_003633246)	dotB	Effector delivery system	0	0	0	0	0	0	0	0.4889	0.1693	0	0	0
VFG045756(gb|WP_003632109)	lspE	Effector delivery system	0	0	0	0	0	0	0	0.3154	0	0	0	0
VFG045766(gb|WP_012979408)	lvhB4	Effector delivery system	0	0	0	0	0	0	0	0.2566	0.1592	0	0	0
VFG045767(gb|WP_012979404)	lvhB11	Effector delivery system	0	0	0	0	0	0	0	0.5011	0.0181	0	0	0
VFG045768(gb|WP_012979416)	lvhD4	Effector delivery system	0	0	0	0	0	0	0	0.9333	0.1584	0	0	0
VFG048676(gb|WP_014907726)	ompA	Effector delivery system	0	0	0	0	0	0	0	0	0	0	0	0.2123
VFG049189(gb|WP_014226431)	clpV	Effector delivery system	0	0	0	0	0	0	0	15.741	20.8705	24.1963	17.4798	43.9559
VFG049192(gb|WP_008806080)	clpV	Effector delivery system	0	0	0	0	0	0	0	0.6832	0.6221	0.3172	0.3956	0.1618
VFG050743(gb|YP_001083348.1)	gspD	Effector delivery system	0	0	0	0	0	0	0	0.4298	0.0904	0	0	0
VFG050751(gb|WP_001196431.1)	gspD	Effector delivery system	0	0	0	0	0	0	0	0.4677	0.0706	0	0	0
VFG050757(gb|WP_001166319.1)	gspE1	Effector delivery system	0	0	0	0	0	0	0	0.3147	0	0	0	0
VFG050758(gb|YP_001083667.1)	gspE1	Effector delivery system	0	0	0	0	0	0	0	0.5859	0.3779	0.0266	0.0246	0
VFG050770(gb|WP_001020910.1)	gspE2	Effector delivery system	0	0	0	0	0	0	0	0.0832	0.0812	0.1783	0	0
VFG050772(gb|WP_001020922.1)	gspE2	Effector delivery system	0	0	0	0	0	0	0	0.1703	0.0277	0	0	0
VFG050773(gb|YP_001085315.1)	gspE2	Effector delivery system	0	0	0	0	0	0	0	1.027	0.3824	0.1919	0.1148	0.0204
VFG050776(gb|WP_020753341.1)	gspE2	Effector delivery system	0	0	0	0	0	0	0	0.0431	0.3785	0.0154	0.0284	0
VFG050788(gb|YP_001083431.1)	gspF	Effector delivery system	0	0	0	0	0	0	0	0.3582	0.0552	0	0.0373	0
VFG050793(gb|WP_001112093.1)	gspF	Effector delivery system	0	0	0	0	0	0	0	0.3054	0	0	0	0
VFG050808(gb|WP_000784786.1)	gspG	Effector delivery system	0	0	0	0	0	0	0	0	0	0	0.2984	0
VFG050865(gb|WP_000301468.1)	gspK	Effector delivery system	0	0	0	0	0	0	0	0.0251	0.0736	0	0.0995	0
VFG050914(gb|YP_001086355.1)	vgrG/tssI	Effector delivery system	0	0	0	0	0	0	0	0	0.0134	0	0.5704	0
VFG050927(gb|WP_015451480.1)	vgrG/tssI	Effector delivery system	0	0	0	0	0	0	0	0	0	0	0.2549	0
VFG050940(gb|YP_005800645.1)	vgrG/tssI	Effector delivery system	0	0	0	0	0	0	0	0	0	0	0.1547	0
VFG051057(gb|YP_001084324.1)	tssB	Effector delivery system	0	0	0	0	0	0	0	0	0	0.1124	0.1038	0
VFG051078(gb|WP_001066522.1)	tssC	Effector delivery system	0	0	0	0	0	0	0	0	0.0523	0	0.1326	0
VFG051176(gb|WP_002964749.1)	bspE	Effector delivery system	0	0	0	0	0	0	0	0.3016	0.0981	0.0539	0	0
VFG051241(gb|WP_004690831.1)	BPE043	Effector delivery system	0	0	0	0	0	0	0	0.3712	0.0906	0	0	0
VFG000846(gb|WP_001358886)	stcE	Exoenzyme	0	0	0	0	0	0	0	0.1484	0.1286	0.4472	0.3014	0.3707
VFG005576(gb|WP_000022832)	eno	Exoenzyme	0	0	0	0	0	0	0	1.0936	0.9029	0	0	2.1256
VFG005579(gb|WP_000022815)	eno	Exoenzyme	0	0	0	0	0	0	0	2.0937	1.2002	1.1394	1.1307	0.3468
VFG005582(gb|WP_002897814)	eno	Exoenzyme	0	0	0	0	0	0	0	4.099	2.4647	1.4173	1.6158	0.5262
VFG007282(gb|WP_011081880)	hap/vvp	Exoenzyme	0	0	0	0	0	0	0	0.0985	0.0841	0.2639	0	0
VFG016346(gb|WP_001035927)	BAS_RS06430	Exoenzyme	0	0	0	0	0	0	0	0.0674	0.0658	0.0433	0.0934	0
VFG018662(gb|WP_012130507)	eno	Exoenzyme	0	0	0	0	0	0	0	1.6032	1.3317	0.7359	0.4833	0.6661
VFG031037(gb|WP_010908991)	zmp1	Exoenzyme	0	0	0	0	0	0	0	0	0.0185	0	0	0.1839
VFG031039(gb|WP_011726364)	zmp1	Exoenzyme	0	0	0	0	0	0	0	0.9551	2.0933	0.0898	0.5802	0
VFG031041(gb|WP_011891473)	zmp1	Exoenzyme	0	0	0	0	0	0	0	0.4331	0.3289	0.0229	0.0688	0
VFG031042(gb|WP_011726765)	zmp1	Exoenzyme	0	0	0	0	0	0	0	0.3913	0.0636	0	0	0
VFG031044(gb|WP_011768009)	zmp1	Exoenzyme	0	0.2241	0	0	0	0	0	1.2128	1.2435	0	0.3841	0
VFG031048(gb|WP_011777508)	zmp1	Exoenzyme	0	0	0	0	0	0	0	0.0715	0.0698	0.0575	0.1061	0.0472
VFG031050(gb|YP_001705259)	zmp1	Exoenzyme	0	0	0	0	0	0	0	0.4063	0.5585	0	0.1728	0
VFG031059(gb|WP_014943105)	zmp1	Exoenzyme	0	0	0	0	0	0	0	0.0946	0.0923	0	0	0
VFG031067(gb|WP_015291964)	zmp1	Exoenzyme	0	0	0	0	0	0	0	0.1593	0.0889	0	0.045	0
VFG031084(gb|WP_041312930)	zmp1	Exoenzyme	0	0	0	0	0	0	0	1.4351	1.2021	0.207	0.1449	0
VFG000907(gb|WP_000376545)	hlyB	Exotoxin	0	0	0	0	0	0	0	0.6766	0.2635	0.0725	0.1095	0
VFG001269(gb|WP_010929996)	cyaB	Exotoxin	0	0	0	0	0	0	0	0.1403	0.0821	0	0	0
VFG015855(gb|WP_011061413)	plcN	Exotoxin	0	0	0	0	0	0	0	0.163	0.0796	0	0	0
VFG015857(gb|WP_011979056)	plcB	Exotoxin	0	0	0	0	0	0	0	0.1795	0.858	0.1593	0.1736	0
VFG015906(gb|WP_011267825)	sypC	Exotoxin	0	0	0	0	0	0.1921	0	0.8775	2.8852	0.5049	0.3844	1.9443
VFG015908(gb|WP_164920478)	syrE	Exotoxin	0	13.7412	0	0	0	0	0	0	0	0	0	0
VFG033882(gb|WP_000987096)	hlyB	Exotoxin	0	0	0	0	0	0	0	0.0579	0	0.1448	0.0764	0.017
VFG037203(gb|WP_000079188)	plcD	Exotoxin	0	0	0	0.6963	0	0	0	0	0	0	0.0587	0
VFG037204(gb|YP_001085994)	plcD	Exotoxin	0	0	0	0	0	0	0	0	0	0	0.1917	0
VFG038900(gb|WP_011706614)	hlyA	Exotoxin	0	0	0	0	0	0	0	0.0366	0	0.1175	0.0362	0.0965
VFG038903(gb|WP_005334094)	hlyA	Exotoxin	0	0	0	0	0	0	0	0.0176	0.0172	0.1565	0.0231	0.5042
VFG038907(gb|WP_005354346)	B565_RS04085	Exotoxin	0	0	0	0	0	0	0	0.0158	0.0154	0.3167	0.0419	0.4222
VFG038911(gb|WP_005354039)	B565_RS04805	Exotoxin	0	0	0	0	0	0	0	0.015	0.0146	0.0642	0.0297	0.4089
VFG038918(gb|WP_164927583)	rtxE	Exotoxin	0	0	0	0	0	0.6133	0	0	0	0	0	0
VFG040784(gb|WP_004596866)	pld	Exotoxin	0	0	0	0	0	0	0	0.0894	0.0436	0.0479	0.0884	0
VFG044038(gb|ABJ52834)	ABJ52834	Exotoxin	0	0	0	0	0	0	0	0.0444	0.0096	0.1639	0.0195	0.3387
VFG013884(gb|WP_012077720)	pilQ	Adherence	0	0	0	0	0	0	0	0.0232	0.1811	0	0.023	0
VFG038547(gb|WP_005350408)	flpC	Adherence	0	0	0	0	0	0	0	0.0118	0	0.1394	0.0117	0.0625
VFG014052(gb|WP_011336363)	pilJ	Adherence	0	0	0	0	0	0	0	0.1309	0.0913	0	0	0
VFG042842(gb|WP_011010862)	tadA	Adherence	0	0	0	0	0	0	0	0	0	0	0	0.2216
VFG006904(gb|WP_005479695)	pilB	Adherence	0	0	0	0	0	0	0	0	0	0	0	0.2197
VFG038523(gb|WP_013723951)	flpI	Adherence	0	0	0	0	0	0	0	0	0	0.1304	0	0.0892
VFG038432(gb|WP_016352168)	tapB	Adherence	0	0	0	0	0	0	0	0	0.1713	0.047	0	0
VFG013784(gb|WP_016254080)	pilC	Adherence	0	0	0	0	0	0	0	0.1097	0.107	0	0	0
VFG016489(gb|WP_011264744)	tuf	Adherence	0	0	0	0	0	0	0	0	0.2141	0	0	0
VFG050458(gb|YP_001083395.1)	pilB	Adherence	0	0	0	0	0	0	0	0.0239	0	0	0.1891	0
VFG038519(gb|WP_005359316)	flpJ	Adherence	0	0	0	0	0	0	0	0	0	0.2069	0	0
VFG005353(gb|WP_000260656)	plr/gapA	Adherence	0	0	0	0	0	0	0	0	0.0917	0	0	0.1103
VFG013851(gb|WP_003403038)	pilN	Adherence	0	0	0	0	0	0	0	0.2011	0	0	0	0
VFG014090(gb|WP_011914952)	chpC	Adherence	0	0	0	0	0	0	0	0	0.193	0	0	0
VFG014019(gb|WP_003377196)	pilH	Adherence	0	0	0	0	0	0	0	0	0.1909	0	0	0
VFG013833(gb|WP_011914128)	pilF	Adherence	0	0	0	0	0	0	0	0.0483	0.1413	0	0	0
VFG050625(gb|WP_000389061.1)	pilG	Adherence	0	0	0	0	0	0	0	0.1122	0.0548	0	0	0
VFG050395(gb|YP_005797773.1)	pilT	Adherence	0	0	0	0	0	0	0	0.0832	0.0812	0	0	0
VFG005356(gb|WP_000260666)	plr/gapA	Adherence	0	0	0	0	0	0	0	0.108	0.0527	0	0	0
VFG019078(gb|WP_000260667)	plr/gapA	Adherence	0	0	0	0	0	0	0	0	0	0	0	0.159
VFG012112(gb|WP_011968925)	fbpA/fbp68	Adherence	0	0	0	0	0	0	0	0	0	0	0	0.1218
VFG038577(gb|WP_005348619)	mshC	Adherence	0	0	0	0	0	0	0	0	0	0	0	0.1027
VFG013948(gb|NP_251650)	pilZ	Adherence	0	0	0	0	0	0	0	0	0.0942	0	0	0
VFG017491(gb|WP_011855163)	nuoG	Immune modulation	0	0	0	0	0	0	0	4.3084	4.8756	0.379	1.5402	0.1864
VFG002377(gb|WP_005167721)	rfbF	Immune modulation	0	0	0	0	0	0	0	7.3313	1.3045	0.2976	1.2111	0.399
VFG045296(gb|WP_164919819)	LPG_RS03710	Immune modulation	0	0	0	0	0	0	0	3.0531	3.1016	1.344	1.5141	1.1054
VFG027926(gb|WP_015305528)	nuoG	Immune modulation	0	0.3323	0	0	0	0	0	3.6854	4.457	0.3845	0.8378	0.1177
VFG026293(gb|WP_012327950)	manC	Immune modulation	0	0	0	0	0	0	0	2.5475	1.6003	3.4538	1.3501	0.706
VFG006476(gb|WP_011115250)	ureB	Stress survival	0	0.7205	0.8706	0	0	0	0	1.8836	1.4185	2.4309	1.1313	0.3975
VFG006041(gb|WP_011681286)	rfbA	Immune modulation	0	1.4663	0	0	0	0	0	4.6872	1.662	0.6744	0.5937	0.1916
VFG002764(gb|WP_002223297)	Y_RS05665	Immune modulation	0	0	0	0	0	0	0	5.9712	1.844	0.4247	0.6898	0.0809
VFG002704(gb|WP_002208597)	rfbF	Immune modulation	0	0	0	0	0	0	0	3.4996	2.1166	1.3734	1.2886	0.0697
VFG014131(gb|WP_025297833)	wecB	Immune modulation	0	0	0.2093	0	0	0	0	2.7668	1.9742	2.0016	0.9516	0.4057
VFG037898(gb|YP_001083149)	A1S_0052	Immune modulation	0	0	0	0	0	0	0	3.2768	2.1055	0.493	1.1685	0.0569
VFG037928(gb|YP_001083151)	A1S_0054	Immune modulation	0	0	0	0	0	0	0	3.5869	1.1792	1.4271	0.3412	0.2842
VFG048789(gb|WP_014838943)	ugd	Immune modulation	0	0.126	0	0	0	0	0	4.1823	0.9304	0.0414	0.4245	1.0372
VFG014129(gb|WP_003150889)	PSPA7_RS09470	Immune modulation	0	0	0	0	0	0	0	1.5698	0.6488	3.7429	0.6825	0.0246
VFG014142(gb|WP_016254248)	PA14_RS09485	Immune modulation	0	0	0	0	0	0	0	0.9703	0.4891	1.5724	0.3857	3.041
VFG037938(gb|WP_000104825)	rfbA	Immune modulation	0	0	0	0	0	0.52	0	1.2444	1.3956	0.1598	0.2119	2.8865
VFG037994(gb|WP_000734323)	wecB	Immune modulation	0	0	0	0	0	0	0	1.9349	1.0786	2.25	0.9734	0.0132
VFG007656(gb|WP_011078838)	wbfV/wcvB	Immune modulation	0	0	0	0	0	0	0	1.1226	1.3879	2.2864	0.9258	0.1962
VFG011177(gb|WP_086935754)	bplA	Immune modulation	0	0	0	0	0	0	0	1.2826	0.9616	1.4067	0.3985	1.5502
VFG014100(gb|NP_251848)	wbpB	Immune modulation	0	0	0	0	0	0	0	4.0203	0.9503	0.0383	0.5268	0
VFG007633(gb|WP_000482531)	wecC	Immune modulation	0	0	0	0	0	0	0	0.3616	0.5099	1.2713	0.1488	3.2335
VFG017490(gb|WP_011779118)	nuoG	Immune modulation	0	0	0	0	0	0	0	2.492	1.8517	0.0264	0.7108	0.3014
VFG023786(gb|WP_201773597)	gmd	Immune modulation	0	0.41	0	0	0	0	0	2.2656	1.5909	0.2216	0.3981	0.4619
VFG014119(gb|WP_012075025)	PSPA7_RS30415	Immune modulation	0	0	0	0	0	0	0	2.8483	1.2697	0.706	0.355	0
VFG014103(gb|NP_251845)	wbpE	Immune modulation	0	0	0	0	0	0	0	3.6005	0.7883	0.4414	0.2937	0.0191
VFG037993(gb|WP_000471755)	ABD1_RS00310	Immune modulation	0	0	0	0	0	0	0	3.0747	0.9289	0.3456	0.4506	0.074
VFG037926(gb|WP_000935238)	ABBFA_RS17125	Immune modulation	0	0	0	0	0	0	0	2.6111	1.046	0.4429	0.6289	0.1125
VFG013421(gb|WP_005630454)	gmhA/lpcA	Immune modulation	0	0	0	0	0	0	0	0.3751	0.6589	0.268	1.7934	1.4083
VFG048822(gb|WP_004122480)	rfbA	Immune modulation	0	0	0	0	0	0	0	2.1433	1.3737	0.281	0.4583	0.0598
VFG048826(gb|YP_005227857)	KPHS_35570	Immune modulation	0	0	0	0	0	0	0	2.0807	1.679	0.0933	0.2504	0.1786
VFG048796(gb|WP_015958696)	ugd	Immune modulation	0	0	0	0	0	0	0	3.7962	0	0	0	0
VFG047049(gb|WP_013922612)	wbtL	Immune modulation	0	0	0	0	0	0	0	0.1299	0.1087	2.6855	0.5325	0.0653
VFG011169(gb|WP_012415800)	bplC	Immune modulation	0	0	0	0	0	0	0	2.2813	0.7277	0.1586	0.1006	0.2285
VFG014127(gb|WP_012075032)	PSPA7_RS09460	Immune modulation	0	0	0	0	0	0	0	1.1917	0.6567	1.3131	0.2765	0.0185
VFG050199(gb|WP_000734425)	wecB	Immune modulation	0	0	0	0	0	0	0	2.0092	0.9302	0.0353	0.3795	0
VFG013186(gb|WP_012340561)	pgi	Immune modulation	0	0.1494	0	0	0.3822	0	1.7416	0.3045	0.0819	0	0.0184	0.6085
VFG013470(gb|WP_011609100)	kdsA	Immune modulation	0	0	0	0	0	0	0	0.4895	0.4189	1.7861	0.3143	0.2456
VFG007659(gb|WP_011261022)	rmlB	Immune modulation	0	0	0	0	0	0	0	0.8627	0.5878	0.3655	0.5736	0.8468
VFG048797(gb|WP_004175261)	ugd	Immune modulation	0	0	0	0	0	0	0	1.1092	1.0281	0.4053	0.3614	0.046
VFG006052(gb|WP_011226150)	rfbA	Immune modulation	0	0	0	0	0	0	0	1.187	0.9802	0.0951	0.589	0
VFG038040(gb|WP_000471756)	ABZJ_RS06285	Immune modulation	0	0.5805	0	0	0	0	0	0.7083	0.4465	0.616	0.4046	0.0222
VFG007660(gb|WP_011149274)	rmlA	Immune modulation	0	0.2876	0	0	0	0	0	1.3541	0.9712	0.0386	0.0356	0.0531
VFG007658(gb|WP_011149273)	rmlB	Immune modulation	0	0	0	0	0	0	0	1.1171	0.8569	0.1723	0.2413	0.3274
VFG048790(gb|WP_014230056)	ugd	Immune modulation	0	0	0	0	0	0	0	0.9719	0.5237	0.8215	0.2842	0.0377
VFG046603(gb|WP_003016724)	rpe	Immune modulation	0	0	0	0	0	0	0	0.9474	0.6186	0.3524	0.3325	0.343
VFG017989(gb|WP_002867010)	C8J_RS06930	Immune modulation	0	0	0	0	0	0	0	1.2128	0.5228	0.0817	0.5205	0.245
VFG002220(gb|WP_004686741)	pgm	Immune modulation	0	0	0	0	0	0	0	1.6121	0.5537	0.12	0.1463	0.1504
VFG011200(gb|WP_003807090)	wbmH	Immune modulation	0	0	0	0	0	0	0	0.7693	0.6247	0.3593	0.2316	0.5684
VFG011429(gb|WP_002963985)	acpXL	Immune modulation	0	0	0	0	0	0	0	0.3826	0.571	0.8737	0.277	0.4487
VFG000037(gb|WP_003807114)	bplB	Immune modulation	0	0	0	0	0	0	0	0.4316	0.5406	0.0536	0.0124	1.3533
VFG029763(gb|WP_010908958)	fadE5	Immune modulation	0	0	0	0	0	0	0	0.7813	1.051	0.1398	0.3361	0.0738
VFG005997(gb|WP_002263084)	rfbA	Immune modulation	0	0	0	0	0	0	0	1.5402	0.5419	0.0843	0.1396	0.0684
VFG013171(gb|WP_012341650)	gmhA/lpcA	Immune modulation	0	0	0	0	0	0	0	1.1524	0.4193	0.1474	0.0707	0.5771
VFG037912(gb|WP_000939040)	pseB	Immune modulation	0	0	0	0	0	0	0	1.1104	0.38	0.6077	0.246	0
VFG000038(gb|WP_003807115)	bplA	Immune modulation	0	0	0	0	0	0	0	1.1078	0.245	0.316	0.1638	0.4917
VFG013530(gb|WP_010869249)	pgi	Immune modulation	0	0	0	0	0	0	0	1.015	0.6914	0.4085	0.0259	0.1385
VFG017752(gb|WP_011990755)	JJD26997_RS08170	Immune modulation	0	0	0	0	0	0	0	0.8966	1.0788	0	0.0213	0.2219
VFG007655(gb|WP_011261053)	wbfY	Immune modulation	0	0	0	0	0	0	0	1.038	0.7916	0.1503	0.1971	0.0379
VFG026291(gb|WP_011694187)	manC	Immune modulation	0	0	0	0	0	0	0	1.1724	0.6483	0.0242	0.2823	0
VFG000033(gb|WP_010929611)	bplF	Immune modulation	0	0	0	0	0	0	0	1.44	0.5557	0.0307	0.0391	0
VFG026302(gb|WP_009889285)	manC	Immune modulation	0	0	0	0	0	0	0	1.1426	0.3386	0.2463	0.0909	0.2374
VFG002702(gb|WP_002208596)	rfbH	Immune modulation	0	0	0	0	0	0	0	0.869	0.6039	0.136	0.2571	0.0105
VFG037923(gb|WP_000699387)	rfbB	Immune modulation	0	0	0	0	0	0	0	1.0516	0.543	0.0515	0.184	0.0106
VFG011528(gb|WP_004681680)	manCcore	Immune modulation	0	0	0	0	0	0	0	0.3254	0.4917	0.1274	0.0998	0.7606
VFG048804(gb|YP_005227855)	KPHS_35550	Immune modulation	0	0	0	0	0	0	0	0.121	0.2905	0.5968	0.092	0.6772
VFG014099(gb|NP_251849)	wbpA	Immune modulation	0	0	0	0	0	0	0	0.8315	0.3907	0.0887	0.1041	0.3565
VFG048986(gb|WP_004144150)	KPR_RS09045	Immune modulation	0	0	0	0	0	0	0	1.2045	0.5272	0	0.0121	0.0204
VFG037990(gb|WP_000705810)	BJAB07104_RS00505	Immune modulation	0	0	0	0	0	0	0	0.5228	0.3302	0.3004	0.5956	0
VFG023800(gb|WP_071822701)	YE105_RS06220	Immune modulation	0	0	0	0	0	0	0	1.2222	0.3268	0.0777	0.0898	0.016
VFG011449(gb|WP_002967073)	pgm	Immune modulation	0	0	0	0	0	0	0	0.367	0.2581	0.2453	0.024	0.8298
VFG006015(gb|WP_000676152)	rfbA	Immune modulation	0	0	0	0	0	0	0	0.8751	0.41	0	0.0419	0.3539
VFG038031(gb|WP_001175100)	ABBFA_RS17170	Immune modulation	0	0	0	0	0	0	0	0.9375	0.6553	0	0.0318	0.0447
VFG037927(gb|WP_000470518)	pseC	Immune modulation	0	0	0	0	0	0	0	1.2651	0.2257	0.0123	0.1023	0
VFG047033(gb|WP_012280623)	wbtL	Immune modulation	0	0	0	0	0	0	0	0.2799	0.7255	0.0789	0	0.447
VFG011690(gb|WP_002867271)	CJE_RS08000	Immune modulation	0	0	0	0	0	0	0	1.3428	0.1502	0	0.0277	0
VFG037984(gb|WP_000037965)	pseI	Immune modulation	0	0	0	0	0	0	0	1.1187	0.1084	0.0165	0.2589	0
VFG048981(gb|WP_004144152)	KPR_RS09030	Immune modulation	0	0	0	0	0	0	0	0.7353	0.4533	0	0	0.3089
VFG011424(gb|WP_002971781)	kdsB	Immune modulation	0	0	0	0	0	0	0	0.7766	0.1573	0.2077	0.2285	0.1224
VFG013535(gb|WP_011609092)	pgi	Immune modulation	0	0	0	0	0	0	0	0.5976	0.7984	0.094	0	0
VFG037905(gb|WP_000102101)	ABZJ_RS06230	Immune modulation	0	0	0	0	0	0	0	1.2946	0.1244	0	0.0286	0
VFG037924(gb|WP_000470516)	pseC	Immune modulation	0	0	0	0	0	0	0	1.0692	0.1494	0.0301	0.1671	0
VFG013533(gb|WP_011961981)	pgi	Immune modulation	0	0	0.5432	0	0	0	0.8679	0	0	0	0	0
VFG029507(gb|WP_014943052)	rmlA	Immune modulation	0	0	0	0	0	0	0	0.6473	0.3735	0.0785	0.0865	0.2022
VFG000143(gb|NP_253699)	waaF	Immune modulation	0	0	0	0	0	0.1898	0	0.2311	0.7608	0.1222	0.0368	0
VFG000036(gb|WP_010929614)	bplC	Immune modulation	0	0	0	0	0	0	0	0.7482	0.2281	0.1062	0.0866	0.1605
VFG007651(gb|WP_000494952)	wbfY	Immune modulation	0	0	0	0	0	0	0	0.2835	0.7096	0.0171	0.2898	0
VFG005020(gb|WP_011274718)	SH_RS01820	Immune modulation	0	0	0	0	0	0	0	0.4858	0.5894	0.0995	0.1196	0
VFG007661(gb|WP_011261023)	rmlA	Immune modulation	0	0	0	0	0	0	0	0.4861	0.4808	0	0	0.3033
VFG031473(gb|YP_001702345)	ndk	Immune modulation	0	0	0	0	0	0	0	0.6998	0.2574	0	0.2578	0.0155
VFG026227(gb|WP_004538663)	wzt2	Immune modulation	0	0.292	0	0	0	0	0	0.2215	0.2247	0.256	0.1989	0.036
VFG003394(gb|WP_011191881)	rfbH	Immune modulation	0	0	0	0	0	0	0	0.5621	0.4389	0.0474	0.1332	0
VFG045297(gb|WP_011213307)	wbuZ	Immune modulation	0	0	0	0	0	0	0	0.7264	0.2566	0	0.1779	0
VFG014128(gb|WP_012075033)	hisF	Immune modulation	0	0	0	0	0	0	0	0.3777	0.2933	0	0	0.48
VFG048834(gb|WP_014230060)	rfbB	Immune modulation	0	0	0	0	0	0	0	0.8237	0.223	0.0401	0.0555	0
VFG047169(gb|WP_013922530)	wbtE	Immune modulation	0	0	0	0	0	0	0	0.4154	0.178	0	0	0.5444
VFG048942(gb|WP_012967595)	wcaJ	Immune modulation	0	0	0	0	0	0	0	0.3325	0.2773	0.3428	0.1493	0
VFG013532(gb|WP_012054417)	pgi	Immune modulation	0	0.035	0	0.0309	0.0299	0	0	0.3017	0.126	0.2022	0.0391	0.3359
VFG050201(gb|WP_000471738)	BCAH187_RS26530	Immune modulation	0	0	0	0	0	0	0	0.6477	0.3295	0.0183	0.1016	0
VFG037900(gb|WP_001165099)	tviB	Immune modulation	0	0	0	0	0	0	0	0.8127	0.0867	0	0.0439	0.1517
VFG013183(gb|WP_012340374)	mrsA/glmM	Immune modulation	0	0	0	0	0	0	0	0.5393	0.0548	0.1481	0.2012	0.1416
VFG011158(gb|WP_012415798)	bplF	Immune modulation	0	0	0	0	0	0	0	0.0548	0.2435	0.0823	0.472	0.2316
VFG007665(gb|WP_001889848)	cpsA	Immune modulation	0	0	0	0	0	0	0	0.228	0.4084	0.2488	0.1043	0.0649
VFG048837(gb|YP_005227858)	KPHS_35580	Immune modulation	0	0	0	0	0	0	0	0.29	0.3361	0.2162	0.1869	0.0141
VFG000029(gb|WP_010929608)	bplL	Immune modulation	0	0	0	0	0	0	0	0.6007	0.2253	0.11	0.1016	0
VFG007649(gb|WP_011078840)	wbfU	Immune modulation	0	0	0	0	0	0	0	0.6261	0.2702	0	0.1085	0
VFG014117(gb|NP_251831)	wbpM	Immune modulation	0	0	0	0	0	0	0	0.4196	0.2409	0.019	0.3249	0
VFG049099(gb|WP_014230054)	KOX_RS24955	Immune modulation	0	0	0	0	0	0	0	0.5586	0.2726	0.0898	0.052	0
VFG000140(gb|NP_253696)	waaP	Immune modulation	0	0	0	0	0	0	0	0.1867	0.6119	0.1056	0.0686	0
VFG000141(gb|NP_253675)	waaA	Immune modulation	0	0	0	0	0	0	0	0.2291	0.681	0.0605	0	0
VFG013516(gb|WP_010944247)	mrsA/glmM	Immune modulation	0	0	0	0	0	0	0	0.4784	0.2913	0.0231	0.0426	0.1327
VFG011202(gb|WP_003807092)	wbmG	Immune modulation	0	0	0	0	0	0	0	0.1385	0.323	0.0784	0.0723	0.3297
VFG050173(gb|WP_000702222)	hasC	Immune modulation	0	0	0	0	0	0	0	0.4621	0.355	0.038	0.0351	0.0312
VFG037939(gb|WP_001175207)	pseF	Immune modulation	0	0	0	0	0	0	0	0.6461	0.0663	0.2028	0	0
VFG011173(gb|WP_012415801)	bplB	Immune modulation	0	0	0	0	0	0	0	0.7651	0.0607	0	0	0.0849
VFG013287(gb|WP_005688951)	galE	Immune modulation	0	0	0	0	0	0	0	0.5015	0.2447	0	0	0.1593
VFG029535(gb|WP_015304374)	rmlA	Immune modulation	0	0	0	0	0	0	0	0.3968	0.2073	0.1764	0	0.1249
VFG037895(gb|WP_001175098)	tviB	Immune modulation	0	0	0	0	0	0	0	0.5129	0.3792	0.0092	0	0
VFG049098(gb|WP_014838941)	A225_RS19005	Immune modulation	0	0	0	0	0	0	0	0.4382	0.1446	0.1351	0.1713	0
VFG050186(gb|WP_001971585)	bpsC	Immune modulation	0	0	0	0	0	0	0	0.4264	0.3795	0.0497	0.0323	0
VFG037894(gb|WP_001165093)	tviB	Immune modulation	0	0	0	0	0	0	0	0.5169	0.191	0.0079	0.037	0.1235
VFG026305(gb|WP_009889305)	BTH_RS19000	Immune modulation	0	0	0	0	0	0	0	0.5184	0.3093	0.0196	0	0
VFG013515(gb|WP_011961967)	mrsA/glmM	Immune modulation	0	0	0	0	0	0	0	0.1889	0.4132	0.2362	0	0
VFG026294(gb|WP_004194323)	manC	Immune modulation	0	0	0	0	0	0	0	0.382	0.1288	0.1414	0	0.1846
VFG001374(gb|WP_000077424)	cps4J	Immune modulation	0	0	0	0	0	0	0	0.7121	0.0958	0	0.0278	0
VFG013179(gb|WP_012340566)	kdsA	Immune modulation	0	0	0	0	0	0	0	0.3565	0.1751	0.1863	0.0918	0
VFG000331(gb|WP_005693548)	rfaE	Immune modulation	0	0	0	0	0	0	0	0.0369	0.2436	0.1451	0.0365	0.3467
VFG016433(gb|WP_000757777)	galU	Immune modulation	0	0	0	0	0	0	0	0.2494	0.174	0.0808	0.191	0.0995
VFG037911(gb|WP_000721147)	ABBFA_RS17120	Immune modulation	0	0	0	0	0	0	0	0.5958	0.1985	0	0	0
VFG022858(gb|WP_041318397)	nuoG	Immune modulation	0	0.1386	0	0	0	0	0	0.2777	0.3558	0	0.0172	0
VFG000142(gb|NP_253698)	waaC	Immune modulation	0	0	0	0	0	0	0	0.4364	0.3057	0.0373	0	0
VFG013149(gb|WP_041605303)	msbA	Immune modulation	0	0	0	0	0	0	0	0.2314	0.4824	0	0.0654	0
VFG014102(gb|NP_251846)	wbpD	Immune modulation	0	0	0	0	0	0	0	0.2427	0.1951	0	0.0282	0.3018
VFG038078(gb|YP_001083161)	pgi	Immune modulation	0	0	0	0	0	0	0	0.6502	0.1017	0.0124	0	0
VFG029768(gb|WP_011891410)	fadE5	Immune modulation	0	0	0	0	0	0	0	0.1316	0.2712	0.094	0.2604	0
VFG037903(gb|WP_001175102)	tviB	Immune modulation	0	0	0	0	0	0	0	0.5717	0.1359	0	0.0445	0
VFG047037(gb|WP_012429802)	wbtL	Immune modulation	0	0	0	0	0	0	0	0.5085	0.2154	0	0	0
VFG048964(gb|WP_012967597)	ugd	Immune modulation	0	0	0	0	0	0	0	0.4725	0.2318	0	0	0
VFG038106(gb|YP_001083163)	A1S_0066	Immune modulation	0	0	0	0	0	0	0	0.552	0.0362	0.0966	0.0157	0
VFG029487(gb|WP_003879222)	rmlA	Immune modulation	0	0	0	0	0	0	0	0.2681	0.157	0.0575	0.2122	0
VFG037908(gb|WP_000487070)	tviB	Immune modulation	0	0	0	0	0	0	0	0.506	0.0812	0	0.0974	0
VFG029775(gb|WP_011777587)	fadE5	Immune modulation	0	0	0	0	0	0	0	0.4075	0.1256	0.0575	0.0849	0
VFG013517(gb|WP_011608883)	mrsA/glmM	Immune modulation	0	0	0	0	0	0	0	0.038	0.0053	0.186	0.059	0.3865
VFG014130(gb|WP_012075034)	PSPA7_RS30890	Immune modulation	0	0	0	0	0	0	0	0	0.1836	0.1493	0.3311	0
VFG038250(gb|YP_001083314)	pbpG	Immune modulation	0	0	0	0	0	0	0	0.3959	0.0229	0	0.2318	0
VFG047157(gb|WP_010030805)	wbtE	Immune modulation	0	0	0	0	0.1141	0	0	0.4248	0.0995	0	0	0
VFG048800(gb|WP_014230057)	rfbC	Immune modulation	0	0	0	0	0	0	0	0.2068	0.2944	0	0.1364	0
VFG024122(gb|WP_014383097)	nuoG	Immune modulation	0	0	0	0	0	0	0	0.3421	0.0879	0	0	0.206
VFG029774(gb|WP_071497566)	fadE5	Immune modulation	0	0	0	0	0	0	0	0.2995	0.2006	0.0364	0.0964	0
VFG047160(gb|WP_012429807)	wbtE	Immune modulation	0	0	0	0	0	0	0	0.2959	0.2728	0	0	0.0563
VFG049059(gb|WP_020956643)	N559_RS09095	Immune modulation	0	0	0	0	0	0	0	0.464	0.1553	0	0	0
VFG037890(gb|WP_001165098)	tviB	Immune modulation	0	0	0	0	0	0	0	0.3543	0.2534	0	0	0
VFG001301(gb|WP_000459062)	cap8E	Immune modulation	0	0	0	0	0	0	0	0.419	0.1854	0	0	0
VFG002376(gb|WP_005167723)	rfbG	Immune modulation	0	0	0	0	0	0	0	0.104	0.368	0	0.1158	0
VFG013534(gb|WP_010944436)	pgi	Immune modulation	0	0	0	0	0	0	0	0.2402	0.032	0	0.0108	0.2973
VFG050177(gb|WP_001027044)	hasB	Immune modulation	0	0	0	0	0	0	0	0.3981	0.0841	0	0.0955	0
VFG037822(gb|WP_000240700)	lpxC	Immune modulation	0	0	0	0	0	0	0	0.5439	0.0309	0	0	0
VFG047041(gb|WP_014548762)	wbtL	Immune modulation	0	0	0	0	0	0	0	0.2388	0.2119	0	0.121	0
VFG029769(gb|WP_011726920)	fadE5	Immune modulation	0	0	0	0	0	0	0	0.3501	0.1098	0	0.0989	0
VFG045303(gb|WP_010946492)	LPG_RS03745	Immune modulation	0	0	0	0	0	0	0	0.2232	0.2858	0	0.0459	0
VFG029496(gb|WP_011777879)	rmlA	Immune modulation	0	0	0	0	0	0	0	0.247	0.204	0.0204	0.0752	0
VFG027520(gb|WP_015302611)	mce2D	Immune modulation	0	0	0	0	0	0	0	0.3548	0.1039	0	0.0878	0
VFG013467(gb|WP_005687765)	kdsA	Immune modulation	0	0	0	0	0	0	0	0	0	0.1549	0	0.3914
VFG019028(gb|WP_012304494)	rfbH	Immune modulation	0	0	0	0	0	0	0	0.278	0.1841	0	0.0491	0.035
VFG029820(gb|WP_010949525)	pks	Immune modulation	0	0	0	0	0	0	0	0.3525	0.137	0.0415	0	0
VFG046612(gb|WP_014548584)	rpe	Immune modulation	0	0	0	0	0	0.1181	0	0.0536	0.2442	0.0766	0.0354	0
VFG024125(gb|WP_014385573)	nuoG	Immune modulation	0	0	0	0	0	0	0	0.1557	0.2822	0	0.077	0.0098
VFG045688(gb|WP_002294134)	cpsA/uppS	Immune modulation	0	0	0	0	0	0	0	0.1399	0.2029	0.1478	0.0341	0
VFG019782(gb|WP_003163315)	tviC	Immune modulation	0	0	0	0	0	0	0	0.4343	0.0663	0	0.0219	0
VFG013290(gb|WP_010944774)	galE	Immune modulation	0	0	0	0	0	0	0	0.1564	0.2283	0	0.1326	0
VFG047143(gb|WP_011733708)	wbtF	Immune modulation	0	0	0	0	0	0	0	0.3447	0.1682	0	0	0
VFG038048(gb|YP_001083159)	A1S_0062	Immune modulation	0	0	0	0	0	0	0	0.2943	0	0	0.2094	0
VFG007636(gb|WP_011149315)	wecC	Immune modulation	0	0	0	0	0	0	0	0.4512	0.0479	0	0	0
VFG000139(gb|NP_253697)	waaG	Immune modulation	0	0	0	0	0	0	0	0.0901	0.3203	0.0621	0.0127	0.0057
VFG027908(gb|WP_015291236)	nuoG	Immune modulation	0	0	0	0	0	0	0	0.4151	0.0481	0.0075	0.0139	0.0062
VFG000332(gb|WP_005632797)	rfaD	Immune modulation	0	0	0	0	0	0	0	0	0	0	0.1989	0.2831
VFG022853(gb|YP_001702875)	nuoG	Immune modulation	0	0	0	0	0	0	0	0.0877	0.1284	0.0705	0.0868	0.0965
VFG019785(gb|WP_012613869)	asnB	Immune modulation	0	0	0	0	0	0	0	0.2108	0.2457	0	0	0
VFG014115(gb|YP_008719764)	PA3143	Immune modulation	0	0	0	0	0	0	0	0.2011	0.0906	0	0	0.1633
VFG013173(gb|WP_012341733)	rfaE	Immune modulation	0	0	0	0	0	0	0	0.1956	0.1909	0	0.0645	0
VFG045320(gb|WP_010946510)	LPG_RS03830	Immune modulation	0	0	0	0	0	0	0	0.4484	0	0	0	0
VFG007639(gb|WP_043920918)	wbjD/wecB	Immune modulation	0	0	0	0	0	0	0	0.0483	0.0706	0.1422	0.1866	0
VFG038133(gb|WP_000209956)	BJAB07104_RS00555	Immune modulation	0	0	0	0	0	0	0	0.2985	0.1214	0	0.0246	0
VFG029490(gb|WP_011726901)	rmlA	Immune modulation	0	0	0	0	0	0	0	0.1014	0.2834	0	0.0568	0
VFG007647(gb|WP_000236728)	wbfU	Immune modulation	0	0	0	0	0	0	0	0.2829	0.1137	0	0.0329	0
VFG026292(gb|WP_006484949)	manC	Immune modulation	0	0	0	0	0	0	0	0.4293	0	0	0	0
VFG047044(gb|WP_014550113)	wbtL	Immune modulation	0	0	0	0	0	0	0	0.2245	0.2045	0	0	0
VFG002364(gb|WP_005167741)	YE_RS15425	Immune modulation	0	0	0	0	0	0	0	0.258	0.0296	0	0.1351	0
VFG038092(gb|YP_001083162)	A1S_0065	Immune modulation	0	0	0	0	0	0	0	0.3544	0.0515	0.0162	0	0
VFG046607(gb|WP_011648739)	rpe	Immune modulation	0	0	0	0	0	0	0	0.019	0.0742	0.2647	0.0564	0
VFG007650(gb|WP_011261052)	wbfU	Immune modulation	0	0	0	0	0	0	0	0.2681	0.1409	0	0	0
VFG022852(gb|WP_012393321)	nuoG	Immune modulation	0	0	0	0	0	0	0	0.2011	0.0436	0.0958	0.0442	0.0197
VFG013237(gb|WP_005663240)	kdsB	Immune modulation	0	0	0	0	0	0	0	0.3245	0.0785	0	0	0
VFG037943(gb|YP_001083152)	A1S_0055	Immune modulation	0	0	0	0	0	0	0	0.381	0	0.0194	0	0
VFG005865(gb|WP_002262524)	galU	Immune modulation	0	0	0	0	0	0	0	0.2011	0.1308	0	0.0663	0
VFG046726(gb|WP_012280810)	FPHI_RS07665	Immune modulation	0	0	0	0	0	0	0	0.067	0.3271	0	0	0
VFG046604(gb|WP_012280804)	rpe	Immune modulation	0	0	0	0	0	0	0	0.1471	0.1749	0	0	0.0643
VFG049058(gb|YP_005227847)	KPHS_35470	Immune modulation	0	0	0	0	0	0	0	0.3853	0	0	0	0
VFG002226(gb|WP_002963679)	per	Immune modulation	0	0	0	0	0	0	0	0.1111	0.0155	0.1446	0.0157	0.0978
VFG000321(gb|WP_000659810)	rfbD	Immune modulation	0	0	0	0	0	0	0	0	0.1121	0	0	0.2711
VFG013346(gb|WP_005693178)	galU	Immune modulation	0	0	0	0	0	0	0	0.3779	0	0	0	0
VFG008238(gb|WP_193373612)	pknG	Immune modulation	0	0	0	0	0	0	0	0.2428	0.0741	0	0.0601	0
VFG026173(gb|WP_011852143)	wcbK	Immune modulation	0	0	0	0	0	0	0	0.0521	0.0678	0.1674	0.0343	0.0458
VFG037910(gb|WP_000085124)	tviC	Immune modulation	0	0	0	0	0	0	0	0.0862	0.1514	0.1293	0	0
VFG011452(gb|WP_005977604)	pgm	Immune modulation	0	0	0	0	0	0	0	0.3043	0.0354	0	0.0143	0.0128
VFG029483(gb|NP_214848)	rmlA	Immune modulation	0	0	0	0	0	0	0	0.2227	0.1087	0	0	0.0327
VFG003406(gb|WP_011191889)	cpsG	Immune modulation	0	0	0	0	0	0	0	0.2413	0.1177	0	0	0
VFG016381(gb|WP_033685340)	BC_RS26295	Immune modulation	0	0	0	0	0	0	0	0.1806	0.1762	0	0	0
VFG048808(gb|WP_004899416)	rfbK1	Immune modulation	0	0	0	0	0	0	0	0.1206	0.2355	0	0	0
VFG011204(gb|WP_003807093)	wbmF	Immune modulation	0	0	0	0	0	0	0	0.0243	0.0947	0.091	0.1439	0
VFG007653(gb|WP_011078839)	wbfY	Immune modulation	0	0	0	0	0	0	0	0.3128	0	0	0.0221	0
VFG037763(gb|YP_001083488)	lpxL	Immune modulation	0	0	0	0	0	0	0	0.2129	0.1154	0	0	0
VFG007914(gb|WP_011780329)	ddrA	Immune modulation	0	0	0	0	0	0	0	0.275	0.0366	0.0134	0	0
VFG022433(gb|WP_013829143)	ppsE	Immune modulation	0	0	0	0	0	0	0	0.2432	0.0548	0	0.0185	0
VFG029485(gb|WP_010908937)	rmlA	Immune modulation	0	0	0	0	0	0	0	0	0	0.1952	0	0.1202
VFG032991(gb|WP_010990928)	oatA	Immune modulation	0	0	0	0	0	0	0	0.2098	0.0512	0	0.0519	0
VFG001967(gb|YP_002344822)	glf	Immune modulation	0	0	0	0	0	0	0	0.1574	0.1024	0	0.0519	0
VFG007657(gb|WP_043877045)	wbfV/wcvB	Immune modulation	0	0	0	0	0	0	0	0.1411	0.0275	0.0302	0.1117	0
VFG031461(gb|WP_003875860)	ndk	Immune modulation	0	0	0	0	0	0	0	0.1771	0.0648	0	0.0657	0
VFG026242(gb|WP_009889307)	wzm	Immune modulation	0	0	0	0	0	0	0	0.1992	0.108	0	0	0
VFG016391(gb|WP_000276545)	BCE_RS25815	Immune modulation	0	0	0	0	0	0	0	0.1856	0.0604	0	0	0.0544
VFG047034(gb|WP_010030797)	wbtL	Immune modulation	0	0	0	0	0	0	0	0	0	0	0	0.2949
VFG029550(gb|WP_014711961)	rmlB	Immune modulation	0	0	0	0	0	0	0	0.1856	0.1087	0	0	0
VFG013469(gb|WP_010944797)	kdsA	Immune modulation	0	0	0	0	0	0	0	0.0241	0.1177	0.1034	0.0477	0
VFG019310(gb|WP_004686562)	wzt	Immune modulation	0	0	0	0	0	0	0	0.0924	0.0113	0.1237	0.0343	0.0305
VFG008012(gb|WP_040963265)	pks2	Immune modulation	0	0	0	0	0	0	0	0.1724	0.0561	0	0.0568	0
VFG037974(gb|WP_000919783)	ABAYE_RS18890	Immune modulation	0	0	0	0	0	0	0	0.15	0.133	0	0	0
VFG050205(gb|WP_000122126)	BCAH187_RS26550	Immune modulation	0	0	0	0	0	0	0	0	0.0171	0	0.0173	0.2462
VFG048828(gb|WP_004899420)	gndA	Immune modulation	0	0	0	0	0	0	0	0.1683	0.1095	0	0	0
VFG017486(gb|WP_023861011)	nuoG	Immune modulation	0	0	0	0	0	0	0	0.1485	0.0725	0.0199	0.0367	0
VFG000241(gb|WP_002225061)	rfaF	Immune modulation	0	0	0	0	0	0	0	0.0804	0.1962	0	0	0
VFG007840(gb|WP_011894252)	ppsB	Immune modulation	0	0	0	0	0	0	0	0.2513	0.0245	0	0	0
VFG016390(gb|WP_001109538)	BCE_RS25810	Immune modulation	0	0	0	0	0	0	0	0.2394	0.036	0	0	0
VFG037762(gb|WP_000078878)	lpxL	Immune modulation	0	0	0	0	0	0	0	0.2654	0	0	0	0
VFG008907(gb|WP_015309621)	ppsD	Immune modulation	0	0	0	0	0	0	0	0.2249	0.0399	0	0	0
VFG029448(gb|WP_015289050)	mmpL4a	Immune modulation	0	0	0	0	0	0	0	0.1066	0.1171	0	0.0396	0
VFG047039(gb|WP_003018140)	wbtL	Immune modulation	0	0	0	0	0	0	0	0.0589	0.0287	0	0.1747	0
VFG008415(gb|WP_015304468)	pknG	Immune modulation	0	0	0	0	0	0	0	0.1485	0.0362	0.0398	0.0367	0
VFG001942(gb|YP_002344534)	neuB1	Immune modulation	0	0	0	0	0	0	0	0.1836	0.0768	0	0	0
VFG002190(gb|WP_002362225)	cpsA/uppS	Immune modulation	0	0	0	0	0	0	0	0.1956	0.0636	0	0	0
VFG007648(gb|WP_000236731)	wbfU	Immune modulation	0	0	0	0	0	0	0	0.237	0.021	0	0	0
VFG014107(gb|NP_251841)	hisF2	Immune modulation	0	0	0	0	0	0	0	0.1485	0.1087	0	0	0
VFG007841(gb|WP_011780333)	ppsB	Immune modulation	0	0	0	0	0	0	0	0.1996	0.0354	0	0.0179	0
VFG002555(gb|WP_004194045)	wcbL	Immune modulation	0	0	0	0	0	0	0	0.0451	0.066	0.0967	0.0446	0
VFG011491(gb|WP_002966711)	wzt	Immune modulation	0	0	0	0	0	0	0	0.1429	0.1085	0	0	0
VFG050200(gb|WP_001024122)	BCAH187_RS26525	Immune modulation	0	0	0	0	0	0	0	0	0	0	0	0.2475
VFG002972(gb|WP_000940768)	cap8D	Immune modulation	0	0	0	0	0	0	0	0.1597	0.0173	0	0.0702	0
VFG037777(gb|WP_000867091)	lpsB	Immune modulation	0	0	0	0	0	0	0	0.1983	0.0484	0	0	0
VFG030402(gb|WP_013470644)	fadD13	Immune modulation	0	0	0	0	0	0	0	0.1128	0.066	0	0.0669	0
VFG008136(gb|NP_218340)	mmpL8	Immune modulation	0	0	0	0	0	0	0	0.1206	0.0942	0.0259	0	0
VFG023783(gb|WP_020283358)	YE105_RS07900	Immune modulation	0	0	0	0	0	0	0	0	0.2355	0	0	0
VFG011700(gb|WP_002869408)	CJJ81176_RS06865	Immune modulation	0	0	0	0	0	0	0	0.2349	0	0	0	0
VFG030115(gb|WP_011855838)	kefB	Immune modulation	0	0	0	0	0	0	0	0.1616	0.0451	0	0.0228	0
VFG002362(gb|WP_011816868)	cpsG	Immune modulation	0	0	0	0	0	0	0	0.1724	0	0	0	0.0506
VFG011190(gb|WP_003807078)	wbmM	Immune modulation	0	0	0	0	0	0	0	0	0	0.1351	0.0534	0.0317
VFG045298(gb|WP_010946487)	hisH	Immune modulation	0	0	0	0	0	0	0	0	0	0	0.217	0
VFG038143(gb|WP_000591422)	galU	Immune modulation	0	0	0	0	0	0	0	0	0	0	0.2135	0
VFG038100(gb|WP_000591446)	galU	Immune modulation	0	0	0	0	0	0	0	0.1433	0.0699	0	0	0
VFG011186(gb|WP_010927306)	wbmO	Immune modulation	0	0	0	0	0	0	0	0	0	0	0	0.2123
VFG007637(gb|WP_000756756)	wbjD/wecB	Immune modulation	0	0	0	0	0	0	0	0.2098	0	0	0	0
VFG019023(gb|WP_012304490)	YPK_RS15955	Immune modulation	0	0	0	0	0	0	0	0.2098	0	0	0	0
VFG014138(gb|WP_003138473)	wecC	Immune modulation	0	0	0	0	0	0	0	0	0.0224	0.1231	0.0227	0.0404
VFG019788(gb|WP_016253165)	PLES_RS09930	Immune modulation	0	0	0	0	0	0	0	0.1624	0.0453	0	0	0
VFG046885(gb|WP_012429842)	lpxD2	Immune modulation	0	0	0	0	0	0	0	0	0	0	0	0.2067
VFG047156(gb|WP_003040366)	wbtE	Immune modulation	0	0	0	0	0	0	0	0	0.0556	0	0	0.1505
VFG002965(gb|WP_011302064)	SSP_RS00320	Immune modulation	0	0	0	0	0	0	0	0.2011	0	0	0	0
VFG037838(gb|YP_001084996)	lpxD	Immune modulation	0	0	0	0	0	0	0	0.1994	0	0	0	0
VFG003271(gb|WP_011906377)	rfbG	Immune modulation	0	0	0	0	0	0	0	0.067	0.0436	0	0.0884	0
VFG037878(gb|WP_001176902)	M3Q_RS01425	Immune modulation	0	0	0	0	0	0	0	0.1005	0.0981	0	0	0
VFG048959(gb|WP_020956638)	gndA	Immune modulation	0	0	0	0	0	0	0	0.0985	0	0	0.0974	0
VFG030387(gb|WP_015304695)	tgs4	Immune modulation	0	0	0	0	0	0	0	0.193	0	0	0	0
VFG037950(gb|WP_000576423)	neuB	Immune modulation	0	0	0	0	0	0	0	0.0965	0.0942	0	0	0
VFG046655(gb|WP_013922873)	galE	Immune modulation	0	0	0	0	0	0	0	0.0965	0.0942	0	0	0
VFG011198(gb|WP_003807086)	wbmI	Immune modulation	0	0	0	0	0	0	0	0	0	0	0	0.1892
VFG050194(gb|WP_000996524)	galE	Immune modulation	0	0	0	0	0	0	0	0	0.1884	0	0	0
VFG013286(gb|WP_005694325)	galE	Immune modulation	0	0	0	0	0	0	0	0	0.0906	0	0.0918	0
VFG002553(gb|WP_004194086)	wcbM	Immune modulation	0	0	0	0	0	0	0	0.1177	0	0.0631	0	0
VFG048833(gb|WP_014838944)	rfbB	Immune modulation	0	0	0	0	0	0	0	0	0	0	0	0.177
VFG002182(gb|WP_002376666)	cpsI	Immune modulation	0	0	0	0	0	0	0	0.0589	0.1149	0	0	0
VFG014110(gb|NP_251838)	wbpI	Immune modulation	0	0	0	0	0	0	0	0.1304	0.0424	0	0	0
VFG038008(gb|WP_000866952)	ABD1_RS00315	Immune modulation	0	0	0	0	0	0	0	0.1149	0.0561	0	0	0
VFG037918(gb|WP_001077698)	tviC	Immune modulation	0	0	0	0	0	0	0	0.0742	0.0543	0.0199	0.0184	0
VFG047214(gb|WP_011733710)	wbtA	Immune modulation	0	0	0	0	0	0	0	0.0214	0.0417	0	0.0634	0.0376
VFG007831(gb|WP_011780335)	ppsA	Immune modulation	0	0	0	0	0	0	0	0.1633	0	0	0	0
VFG003393(gb|WP_011191880)	rfbG	Immune modulation	0	0	0	0	0	0	0	0.1072	0.0523	0	0	0
VFG029506(gb|WP_011891286)	rmlA	Immune modulation	0	0	0	0	0	0	0	0.0402	0.1177	0	0	0
VFG023984(gb|WP_003877688)	mbtH	Immune modulation	0	0	0	0	0	0	0	0	0.1549	0	0	0
VFG037906(gb|WP_001165092)	tviB	Immune modulation	0	0	0	0	0	0	0	0	0.0368	0	0	0.1161
VFG048830(gb|WP_014907233)	gndA	Immune modulation	0	0	0	0	0	0	0	0	0.1472	0	0	0
VFG046647(gb|WP_014548582)	galE	Immune modulation	0	0	0	0	0	0	0	0	0.1427	0	0	0
VFG046999(gb|WP_003040336)	manC	Immune modulation	0	0	0	0	0	0	0	0.0652	0.0636	0	0	0
VFG013147(gb|WP_012341796)	kdsB	Immune modulation	0	0	0	0	0	0	0	0.0603	0	0	0.0597	0
VFG005973(gb|WP_002263087)	rfbB	Immune modulation	0	0	0	0	0	0	0	0	0.1177	0	0	0
VFG045308(gb|WP_011213310)	rfbA	Immune modulation	0	0	0	0	0	0	0	0	0	0	0.1137	0
VFG050160(gb|WP_000030755)	kpsU	Invasion	0	0	0.2501	0	0	0	0	0.1787	0.2021	0	0.0884	0.0518
VFG043089(gb|WP_000763867)	cheY	Motility	0	0	0	0	0	33.7693	0	0.067	0.0654	0	0	0
VFG001264(gb|NP_250144)	flhF	Motility	0	0	0	0	0.1611	0	0	0.0946	0.254	0.0761	0	0
VFG038682(gb|WP_011705285)	flhA	Motility	0	0	0	0.0758	0.1467	0	0	0.691	0.387	0.1115	0.1136	0.019
VFG043113(gb|WP_000133106)	fliL	Motility	56.6865	0	0	0	0	0	0	0	0	0	0	0
VFG043206(gb|WP_005164479)	cheY	Motility	0	0	0	0	0	0	0	2.925	5.2653	25.4417	7.0398	11.1901
VFG018984(gb|WP_012304215)	fliI	Motility	0.0945	0	0	0	0	0	0	0.5403	1.4664	12.8247	3.3995	3.6776
VFG011356(gb|WP_039051777)	fliI	Motility	0.194	0	0.0523	0	0	0	0	0.4138	1.0378	11.2532	2.4695	3.7377
VFG043037(gb|NP_460873)	cheY	Motility	0	0	0	0	0	0	0	0.3808	1.1128	8.9941	3.2068	0.8915
VFG025424(gb|WP_006477229)	fliP	Motility	0	0	0	0	0	0	0	0.3163	0.5481	4.7835	1.3289	0.2994
VFG011259(gb|WP_003811905)	flhA	Motility	0	0	0	0	0	0	0	2.916	1.5698	0.4062	0.7394	0.1981
VFG025410(gb|WP_009901922)	fliN	Motility	0	0	0	0	0	0	0	1.0653	1.0457	1.6204	1.0288	0.5791
VFG038701(gb|WP_013723552)	cheY	Motility	0	0	0	0	0	0	0	0.0195	0.2843	0.7335	0.0764	3.2965
VFG007573(gb|WP_005420316)	cheY	Motility	0	0	0	0	0	0	0	0.2947	0.8809	1.599	0.4191	0.5511
VFG002526(gb|WP_004198645)	cheB	Motility	0	0	0	0	0	0	0	0.4628	0.8967	1.8299	0.3021	0.0914
VFG002346(gb|WP_005160438)	flgG	Motility	0	0	0	0	0	0	0	0.6434	0.617	1.3284	0.7247	0
VFG025889(gb|WP_012327702)	cheW	Motility	0	0	0	0	0	0	0	0.1162	0.6929	1.0373	0.1619	1.1123
VFG001854(gb|WP_010947070)	fliC	Motility	0	0	0	0	0	0	0	1.0066	1.0448	0.6184	0.3959	0
VFG038840(gb|WP_005300916)	flmH	Motility	0	0	0	0	0	0	0	1.1236	0.7778	0.3657	0.0992	0.3603
VFG011260(gb|WP_012417352)	flhA	Motility	0	0	0	0	0	0	0	1.6279	0.7477	0.0577	0.0708	0.1553
VFG043087(gb|WP_001278933)	flhB	Motility	0	0	0	2.6138	0	0	0	0	0	0	0	0
VFG025824(gb|WP_006754880)	cheY	Motility	0	0	0	0	0	0	0	0.0363	0	1.226	0.6896	0.5835
VFG003433(gb|WP_011192166)	flgG	Motility	0	0	0	0	0	0	0	1.0771	0.5913	0.2369	0.2492	0.3337
VFG016784(gb|WP_005767817)	flhA	Motility	0	0	0	0	0	0	0	0.9287	0.4286	0.5048	0.102	0.3635
VFG025785(gb|WP_006477362)	flhA	Motility	0	0	0	0	0	0	0	1.0953	0.7815	0.1072	0.1339	0.1234
VFG014601(gb|WP_012019015)	flhA	Motility	0	0	0	0	0	0	0	0.8202	1.1001	0.2077	0.1012	0
VFG011304(gb|WP_169507463)	flgI	Motility	0	0	0	0	0	0	0	0.559	0.8347	0.2184	0.2407	0.0136
VFG025498(gb|WP_009893510)	fliI	Motility	0	0	0	0	0	0	0	0.7339	0.4609	0.1398	0.2755	0.1561
VFG014302(gb|WP_012019031)	fliC	Motility	0	0	0	0	0	0	0	0.7218	0.8433	0.0278	0.1038	0
VFG014547(gb|WP_011059987)	fliP	Motility	0	0	0	0	0	0	0	0.077	0.3507	0.7703	0.2032	0.2711
VFG043040(gb|NP_460876)	cheM	Motility	0	0	0.05	0	0	0	0	1.1008	0.315	0.0187	0.1768	0
VFG038766(gb|WP_005350678)	flrA	Motility	0	0	0	0	0	0	0	0.4612	0.167	0.3277	0.0861	0.6012
VFG025430(gb|WP_004549847)	fliP	Motility	0	0	0.0412	0	0	0	0	0.0722	0.061	0.1939	0.0522	1.2072
VFG025837(gb|WP_011546709)	cheB	Motility	0	0	0	0	0	0	0	0.4951	0.1702	0.8869	0.0642	0
VFG002522(gb|WP_004198639)	flhA	Motility	0	0	0	0	0	0	0	0.8572	0.3902	0.1831	0.1689	0
VFG014458(gb|WP_003243195)	fliI	Motility	0	0	0	0	0	0	0	0.7267	0.1785	0.3089	0.1835	0.0725
VFG038774(gb|WP_005350666)	flgK	Motility	0	0	0	0	0	0	0	0.0455	0.097	0.2801	0.0432	0.9214
VFG038845(gb|WP_016351249)	nueA	Motility	0	0	0	0	0	0	0	0.2091	0.2063	0.1916	0.0329	0.7468
VFG012002(gb|YP_002344683)	pseB	Motility	0	0	0	0	0	0	0	0.4661	0.3499	0.0728	0.0639	0.4193
VFG043209(gb|WP_005168769)	cheD	Motility	0	0	0	0	0	0	0	0.4806	0.5677	0.2167	0.0702	0
VFG001254(gb|NP_249795)	fliI	Motility	0	0	0	0	0	0	0	0.5257	0.5948	0.1932	0.0099	0
VFG038685(gb|WP_013723549)	flhA	Motility	0	0	0	0	0	0	0	0.1279	0.1	0.437	0.0964	0.5506
VFG043210(gb|WP_011816618)	cheW	Motility	0	0	0	0	0	0	0	0.0284	0.0416	0.1369	0.0281	1.0742
VFG001240(gb|NP_249773)	flgG	Motility	0	0	0	0	0	0	0	0.4196	0.5504	0.1774	0.1249	0
VFG038649(gb|WP_005353681)	fliK	Motility	0	0	0	0	0	0	0	0.0692	0	0.4366	0.0563	0.675
VFG043059(gb|NP_460925)	fliI	Motility	0	0	0	0	0	0	0	0.5213	0.437	0.0193	0.1973	0.0158
VFG003443(gb|WP_011192160)	flhA	Motility	0	0	0	0	0	0	0	0.918	0.1792	0.0281	0.0259	0
VFG038709(gb|WP_013723553)	cheA-2	Motility	0	0	0	0	0	0	0	0.0519	0.0384	0.3439	0.0584	0.6562
VFG014705(gb|WP_003246530)	motA	Motility	0	0	0	0	0	0	0	0.3367	0.6987	0.1054	0	0
VFG014549(gb|WP_003243214)	fliP	Motility	0	0	0	0	0	0	0	0.4607	0.3806	0	0.0482	0.2144
VFG038629(gb|WP_005334750)	fliF	Motility	0	0	0	0	0	0	0	0.0202	0.0412	0.3358	0.0173	0.6671
VFG038742(gb|WP_011705591)	flaH	Motility	0	0	0	0	0	0	0	0	0.0265	0.6525	0.0482	0.3472
VFG016772(gb|WP_005767770)	flgG	Motility	0	0	0	0	0	0	0	0.2775	0.2692	0.0985	0.1802	0.2404
VFG038729(gb|WP_005353662)	cheW	Motility	0	0	0	0	0	0	0	0.0368	0.0141	0.372	0.0507	0.568
VFG043204(gb|WP_005298836)	cheW-2	Motility	0	0	0	0	0	0	0	0.0466	0.1284	0.2908	0.0629	0.5081
VFG038762(gb|WP_005350683)	flrB	Motility	0	0	0	0	0	0	0	0	0.0266	0.4151	0.0485	0.5378
VFG014602(gb|WP_017243981)	flhA	Motility	0	0	0	0	0	0	0	0.41	0.4516	0.0892	0.0137	0.0625
VFG011933(gb|WP_011731940)	fliP	Motility	0	0	0	0	0	0	0	0.1769	0.2115	0.3549	0.1824	0.0833
VFG003418(gb|WP_011192179)	fliI	Motility	0	0	0	0	0	0	0	0.5607	0.2316	0.1297	0.0323	0.0171
VFG043178(gb|AAZ99740)	fliIL	Motility	0	0	0	0	0	0	0	0	0	0.0254	0.0117	0.9325
VFG002513(gb|WP_004197257)	flgG	Motility	0	0	0	0	0	0	0	0.0809	0.377	0.4017	0.0979	0
VFG038637(gb|WP_005353684)	fliH	Motility	0	0	0	0	0	0	0	0.0469	0	0.1973	0.0569	0.6519
VFG025400(gb|WP_006491286)	fliN	Motility	0	0	0	0	0	0	0	0	0	0.7285	0.1177	0.1047
VFG016767(gb|WP_005767758)	fliP	Motility	0	0	0	0	0	0	0	0.1304	0.396	0.2061	0.158	0.0544
VFG038818(gb|WP_005334174)	cheV	Motility	0	0	0	0	0	0	0	0.0241	0.204	0.1509	0	0.5633
VFG043071(gb|NP_461698)	fljB	Motility	0	0	0	0	0	0	0	0.469	0.2953	0.0892	0.0723	0
VFG038770(gb|WP_005350667)	flgL	Motility	0	0	0	0	0	0	0	0.0371	0.0169	0.3257	0.044	0.4891
VFG007594(gb|WP_005481069)	flhA	Motility	0	0	0	0	0	0	0	0.2948	0.5754	0.0117	0.0216	0
VFG038689(gb|WP_005362047)	flhF	Motility	0	0	0	0	0	0	0	0.0304	0.0074	0.2482	0.0602	0.5497
VFG014614(gb|WP_012019014)	flhF	Motility	0	0	0	0	0	0	0	0.1945	0.6346	0.06	0	0
VFG038833(gb|WP_005314930)	pomB2	Motility	0	0	0	0	0	0	0	0.0385	0	0.1262	0.036	0.6743
VFG038681(gb|WP_005334720)	flhB	Motility	0	0	0	0	0	0	0	0.0268	0.0274	0.1778	0.0278	0.6137
VFG014718(gb|WP_003243234)	motC	Motility	0	0	0	0	0	0	0	0.0902	0.3813	0.2491	0	0.1385
VFG025888(gb|WP_011402606)	tsr	Motility	0	0	0	0	0	0	0	0.1638	0.0225	0.2939	0.3649	0.0102
VFG038822(gb|WP_005350654)	flgA	Motility	0	0	0	0	0	0	0	0	0.0169	0.1691	0.0343	0.6136
VFG043014(gb|NP_250149)	PA1458	Motility	0	0	0	0	0	0	0	0.1675	0.4709	0.1637	0.0259	0
VFG043018(gb|NP_252039)	PA3349	Motility	0	0	0	0	0	0	0	0.126	0.5377	0.0892	0.0748	0
VFG014250(gb|WP_036987504)	flgI	Motility	0	0	0	0	0	0	0	0.2683	0.2915	0.156	0.1098	0
VFG025486(gb|WP_041489263)	fliI	Motility	0	0	0	0	0	0	0	0.2695	0.1139	0.4017	0	0.0378
VFG038778(gb|WP_005350665)	flgJ	Motility	0	0	0	0	0	0	0	0	0.0122	0.1219	0	0.681
VFG038717(gb|WP_005353665)	motA	Motility	0	0	0	0	0	0	0	0.0231	0	0.4024	0.0442	0.3291
VFG038641(gb|WP_005334747)	fliI	Motility	0	0	0	0	0	0	0	0.0162	0.0203	0.1763	0.0402	0.5423
VFG002530(gb|WP_004199265)	cheW	Motility	0	0	0	0	0	0	0	0	0	0.4876	0.0682	0.2381
VFG014641(gb|WP_080505054)	fliA	Motility	0	0	0	0	0	0	0	0.3708	0.3777	0.0424	0	0
VFG043012(gb|NP_250147)	cheY	Motility	0	0	0	0	0	0	0	0.0579	0.4422	0.0621	0.0382	0.1892
VFG001257(gb|NP_250135)	fliN	Motility	0	0	0	0	0	0	0	0.1308	0.5774	0.0663	0	0
VFG038878(gb|WP_005314254)	flgI	Motility	0	0	0	0	0	0	0	0.0214	0	0.1104	0.0211	0.613
VFG014247(gb|WP_162042924)	flgI	Motility	0	0	0	0	0	0	0	0.5087	0.2078	0	0.0351	0
VFG038758(gb|WP_005350684)	flrC	Motility	0	0	0	0	0	0	0	0	0.0203	0.2045	0.0292	0.4886
VFG001248(gb|NP_249788)	fleQ	Motility	0	0	0	0	0	0	0	0.1976	0.3452	0.1124	0.0377	0.045
VFG038705(gb|WP_005353668)	cheZ	Motility	0	0	0	0	0	0	0	0.0488	0	0.2199	0	0.4642
VFG038653(gb|WP_005353679)	fliL	Motility	0	0	0	0	0	0	0	0	0.0428	0.2005	0	0.4869
VFG025879(gb|WP_012327703)	tsr	Motility	0	0	0	0	0	0	0	0.1254	0.3174	0.252	0.0217	0
VFG038834(gb|WP_005349528)	pomB2	Motility	0	0	0	0	0	0	0	0.0162	0.0237	0.1388	0.024	0.5059
VFG043042(gb|NP_460878)	cheA	Motility	0	0	0	0	0	0	0	0.2276	0.2666	0.0728	0.0336	0.1047
VFG014222(gb|WP_011059950)	flgG	Motility	0	0	0	0	0	0	0	0.6227	0.076	0	0	0
VFG043016(gb|NP_250155)	PA1464	Motility	0	0	0	0	0	0	0	0.0848	0.5112	0.0323	0.0689	0
VFG043027(gb|NP_460150)	flgG	Motility	0	0	0	0	0	0	0	0.074	0.1714	0.1288	0.1189	0.2034
VFG014160(gb|WP_011912560)	flgB	Motility	0	0	0	0	0	0	0	0.1251	0.4012	0.1341	0.0354	0
VFG011280(gb|WP_012417358)	flgC	Motility	0	0	0	0	0	0	0	0.2194	0.3425	0	0.0868	0.0386
VFG002494(gb|WP_011204732)	fliP	Motility	0	0	0	0	0	0	0	0.1649	0.0439	0.1124	0.1186	0.2374
VFG043015(gb|NP_250150)	PA1459	Motility	0	0	0	0	0	0	0	0.1309	0.4399	0.1024	0	0
VFG025905(gb|WP_012327701)	cheA	Motility	0	0	0	0	0	0	0	0.5204	0.0462	0.0507	0.0468	0
VFG038736(gb|WP_005310305)	flaB	Motility	0	0	0	0	0	0	0	0.0431	0	0.285	0	0.3335
VFG011302(gb|WP_010926561)	flgI	Motility	0	0	0	0	0	0	0	0.0311	0.2583	0.3637	0	0
VFG043171(gb|AAZ99733)	flhBL	Motility	0	0	0	0	0	0	0	0.0237	0	0.0669	0	0.5553
VFG011325(gb|WP_015041547)	fliP	Motility	0	0	0	0	0	0	0	0.4368	0.0812	0.0669	0.0412	0.0183
VFG016757(gb|WP_011807398)	flaA	Motility	0	0	0	0	0	0	0	0.2129	0.1519	0	0	0.2794
VFG038838(gb|WP_005349525)	pomA2	Motility	0	0	0	0	0	0	0	0.0381	0	0.1227	0.0283	0.4532
VFG014292(gb|WP_012076715)	fliC	Motility	0	0	0	0	0	0	0	0.2955	0.1942	0	0.1482	0
VFG038826(gb|WP_005350652)	flgM	Motility	0	0	0	0	0	0	0	0.0451	0	0.1933	0	0.3969
VFG014692(gb|WP_011920831)	motB	Motility	0	0	0	0	0	0	0	0.1114	0.2319	0.1034	0.0588	0.1287
VFG001252(gb|NP_249793)	fliG	Motility	0	0	0	0	0	0	0	0.0371	0.0362	0	0.0367	0.5183
VFG038830(gb|WP_041202678)	flgN	Motility	0	0	0	0	0	0	0	0.0347	0.0339	0.2233	0	0.3361
VFG038725(gb|WP_005353663)	B565_RS05765	Motility	0	0	0	0	0	0	0	0.0182	0	0.1269	0.018	0.4648
VFG025849(gb|WP_009910098)	cheB	Motility	0	0	0	0	0	0	0	0.3126	0.254	0.0364	0	0.0208
VFG043195(gb|AAK20919)	lafA	Motility	0	0	0	0	0	0	0	0	0	0	0	0.6134
VFG038645(gb|WP_005334746)	fliJ	Motility	0	0	0	0	0	0	0	0.0328	0	0.1759	0	0.4045
VFG014397(gb|WP_003140591)	fliE	Motility	0	0	0	0	0	0	0	0.1755	0.2997	0.094	0.0434	0
VFG038733(gb|WP_005353025)	flaA	Motility	0	0	0	0	0	0	0	0.0407	0.0794	0.3287	0.1558	0
VFG014541(gb|WP_007244364)	fliP	Motility	0	0	0	0	0	0	0	0.1438	0.3587	0.0856	0.0158	0
VFG038752(gb|WP_172583085)	motY	Motility	0	0	0	0	0	0	0	0.014	0.0137	0.1503	0.0416	0.3827
VFG038693(gb|WP_013723550)	flhG	Motility	0	0	0	0	0	0	0	0.0331	0.0161	0.2303	0	0.32
VFG038743(gb|WP_016350352)	flaH	Motility	0	0	0	0	0	0	0	0.0412	0	0.0791	0.0408	0.4292
VFG043192(gb|AAZ99754)	flgKL	Motility	0	0	0	0	0	0	0	0	0.0216	0.0417	0	0.5208
VFG038816(gb|WP_011706646)	cheV	Motility	0	0	0	0	0	0	0	0	0.1177	0.1293	0.1194	0.2123
VFG014707(gb|NP_250151)	motC	Motility	0	0	0	0	0	0	0	0.2652	0.2588	0.0284	0.0262	0
VFG038876(gb|WP_005314259)	lfgG	Motility	0	0	0	0	0	0	0	0	0	0.0808	0.0354	0.4596
VFG014653(gb|WP_012019043)	flgA	Motility	0	0	0	0	0	0	0	0.1392	0.38	0.0562	0	0
VFG043340(gb|WP_011946712)	fliI	Motility	0	0	0	0	0	0	0	0.1586	0.3435	0	0.0495	0.0183
VFG038657(gb|WP_005334736)	fliM	Motility	0	0	0	0	0	0	0	0.027	0.0198	0.1231	0.0602	0.339
VFG015685(gb|WP_012315524)	fliF	Motility	0	0	0	0	0	0	0	0.1012	0.3788	0.0723	0.0167	0
VFG043017(gb|NP_252038)	PA3348	Motility	0	0	0	0	0	0	0	0.079	0.3853	0.1034	0	0
VFG038864(gb|WP_073531776)	fliF	Motility	0	0	0	0	0	0	0	0	0	0.0231	0.0351	0.503
VFG012005(gb|WP_002850705)	pseB	Motility	0	0	0	0	0	0	0	0.1419	0.0308	0.0676	0.0312	0.2887
VFG038677(gb|WP_005353677)	fliR	Motility	0	0	0	0	0	0	0	0.0363	0	0.1458	0.0269	0.3433
VFG038875(gb|WP_005314261)	lfgF	Motility	0	0	0	0	0	0	0	0	0	0.0223	0	0.5248
VFG038713(gb|WP_005353666)	cheB-2	Motility	0	0	0	0	0	0	0	0.0259	0	0.2085	0.0064	0.3025
VFG038625(gb|WP_005353687)	fliE	Motility	0	0	0	0	0	0	0	0	0	0.2196	0	0.3205
VFG038661(gb|WP_005298791)	fliN	Motility	0	0	0	0	0	0	0	0	0	0.1777	0	0.3566
VFG002511(gb|WP_004197255)	flgE	Motility	0	0	0	0	0	0	0	0.4524	0	0	0.0746	0
VFG025904(gb|WP_012492266)	cheA	Motility	0	0	0	0	0	0	0	0.126	0.2285	0.1351	0.0178	0.0158
VFG038810(gb|WP_005334169)	flgB	Motility	0	0	0	0	0	0	0	0.0363	0.0177	0.1167	0	0.3512
VFG043297(gb|WP_011860700)	fliI	Motility	0	0	0	0	0	0	0	0.0965	0.0235	0.0259	0	0.3744
VFG014263(gb|WP_012019038)	flgJ	Motility	0	0	0	0	0	0	0	0.1164	0.3615	0	0.0419	0
VFG038846(gb|WP_005318267)	nueA	Motility	0	0	0	0	0	0	0	0	0.0512	0.2811	0	0.1846
VFG014393(gb|WP_012019025)	fleR	Motility	0	0	0	0	0	0	0	0.1731	0.308	0.0164	0.0151	0
VFG043318(gb|WP_010946226)	LPG_RS02380	Motility	0	0	0	0	0	0	0	0.0928	0.4166	0	0	0
VFG007571(gb|WP_017052487)	cheY	Motility	0	0	0	0	0	0	0	0	0.4888	0	0	0.02
VFG043041(gb|NP_460877)	cheW	Motility	0	0	0	0	0	0	0	0.152	0.2411	0.0407	0.0564	0.0167
VFG043179(gb|AAZ99741)	fliJL	Motility	0	0	0	0	0	0	0	0	0.0341	0.0375	0.0346	0.4001
VFG025758(gb|WP_009906542)	fliA	Motility	0	0	0	0	0	0	0	0.0862	0.2103	0	0	0.2055
VFG038859(gb|WP_005314301)	lfiR	Motility	0	0	0	0	0	0	0	0	0.0541	0.0631	0	0.3822
VFG038798(gb|WP_005350660)	flgE	Motility	0	0	0	0	0	0	0	0	0	0.1926	0.0127	0.2937
VFG038814(gb|WP_005350656)	cheR-3	Motility	0	0	0	0	0	0	0	0.0175	0	0.1128	0.0174	0.3475
VFG038697(gb|WP_005353671)	fliA	Motility	0	0	0	0	0	0	0	0	0.0294	0.097	0.0298	0.3362
VFG038753(gb|WP_024944879)	motY	Motility	0	0	0	0	0	0	0	0.0536	0.0262	0.0575	0	0.3539
VFG025940(gb|WP_006477350)	motA	Motility	0	0	0	0	0	0	0	0.072	0.1054	0.1158	0.0178	0.1743
VFG014510(gb|WP_003243207)	fliM	Motility	0	0	0	0	0	0	0	0.1936	0.218	0.0319	0.0368	0
VFG001255(gb|NP_249796)	fliJ	Motility	0	0	0	0	0	0	0	0.1222	0.3577	0	0	0
VFG023641(gb|WP_005160385)	fliI	Motility	0	0	0	0	0	0	0	0.2286	0.0992	0.0681	0.0377	0.0447
VFG038886(gb|WP_005314222)	lafE	Motility	0	0	0	0	0	0	0	0	0	0	0	0.4713
VFG014628(gb|WP_011913681)	fleN	Motility	0	0	0	0	0	0	0	0.3594	0.0501	0.055	0	0
VFG014629(gb|NP_250146)	fliA	Motility	0	0	0	0	0	0	0	0.092	0.3093	0.0219	0.0405	0
VFG038782(gb|WP_005350664)	flgI	Motility	0	0	0	0	0	0	0	0.0132	0	0.0919	0	0.3539
VFG038666(gb|WP_011705281)	fliP	Motility	0	0	0	0	0	0	0	0.2098	0.1536	0	0	0.0923
VFG014211(gb|WP_003247066)	flgF	Motility	0	0	0	0	0	0	0	0.1075	0.2956	0.0523	0	0
VFG038794(gb|WP_005334159)	flgF	Motility	0	0	0	0	0	0	0	0	0	0.1039	0	0.3496
VFG014249(gb|WP_011333019)	flgI	Motility	0	0	0	0	0	0	0	0.2567	0	0.0454	0	0.149
VFG001262(gb|NP_250140)	flhB	Motility	0	0	0	0	0	0	0	0.1283	0.2129	0.055	0.0508	0
VFG043079(gb|WP_000625837)	flgG	Motility	0	0	0	0	0	0	0	0.2262	0.2208	0	0	0
VFG038741(gb|WP_011898878)	flaG	Motility	0	0	0	0	0	0	0	0.0328	0.032	0.1056	0	0.2745
VFG011285(gb|WP_003817180)	flgE	Motility	0	0	0	0	0	0	0	0.1341	0.218	0.0479	0.0442	0
VFG014172(gb|WP_003247063)	flgC	Motility	0	0	0	0	0	0	0	0.0815	0.2228	0.1398	0	0
VFG001263(gb|NP_250143)	flhA	Motility	0	0	0	0	0	0	0	0.2745	0.1674	0	0	0
VFG038786(gb|WP_005350662)	flgH	Motility	0	0	0	0	0	0	0	0	0.0224	0.2278	0.0114	0.1719
VFG014388(gb|WP_010955091)	fleR	Motility	0	0	0	0	0	0	0	0	0.0231	0.0261	0	0.3804
VFG014370(gb|WP_003152330)	fleS	Motility	0	0	0	0	0	0	0	0.13	0.2458	0.0522	0	0
VFG038692(gb|WP_034523505)	flhG	Motility	0	0	0	0	0	0	0	0	0	0.0924	0.0568	0.2781
VFG038841(gb|WP_005318273)	flmH	Motility	0	0	0	0	0	0	0	0.1557	0	0.1485	0	0.1219
VFG038633(gb|WP_005334749)	fliG	Motility	0	0	0	0	0	0	0	0.0341	0.0133	0.095	0.0405	0.2399
VFG014432(gb|WP_012019023)	fliG	Motility	0	0	0	0	0	0	0	0.1257	0.2698	0.0269	0	0
VFG001261(gb|NP_250139)	fliR	Motility	0	0	0	0	0	0	0	0.0373	0.2728	0.0599	0.0461	0
VFG043013(gb|NP_250148)	cheZ	Motility	0	0	0	0	0	0	0	0.0495	0.3381	0.0133	0.0122	0
VFG038874(gb|WP_005314263)	flgE	Motility	0	0	0	0	0	0	0	0	0	0	0	0.411
VFG043094(gb|WP_001322280)	cheA	Motility	0	0	0	0	0	0	0	0.2054	0.1503	0.055	0	0
VFG002356(gb|WP_011816614)	flhA	Motility	0	0	0	0	0	0	0	0.2561	0.1538	0	0	0
VFG001913(gb|YP_002344116)	flgG	Motility	0	0	0	0	0	0	0	0.308	0.1002	0	0	0
VFG038806(gb|WP_005350658)	flgC	Motility	0	0	0	0	0	0	0	0	0	0.0946	0	0.3107
VFG014721(gb|WP_003153720)	motD	Motility	0	0	0	0	0	0	0	0.1293	0.2313	0.0231	0.0213	0
VFG016770(gb|WP_005767766)	flgI	Motility	0	0	0	0	0	0	0	0.071	0.1039	0.2282	0	0
VFG038721(gb|WP_005353664)	pomB	Motility	0	0	0	0	0	0	0	0.0079	0.0153	0.1179	0.0156	0.2421
VFG014544(gb|WP_003254415)	fliP	Motility	0	0	0	0	0	0	0	0.2885	0.0768	0	0.0259	0
VFG038871(gb|WP_005314274)	lfgA	Motility	0	0	0	0	0	0	0	0.0181	0	0.0583	0	0.3033
VFG014622(gb|WP_003254408)	fleN	Motility	0	0	0	0	0	0	0	0.1297	0.076	0.1668	0	0
VFG038790(gb|WP_005334158)	flgG	Motility	0	0	0	0	0	0	0	0.0183	0.009	0.0688	0.0272	0.2422
VFG043197(gb|AAK20921)	lafC	Motility	0	0	0	0	0	0	0	0	0.0444	0	0	0.3205
VFG011277(gb|WP_003817176)	flgC	Motility	0	0	0	0	0	0	0	0.2925	0.0714	0	0	0
VFG014238(gb|WP_011912566)	flgH	Motility	0	0	0	0	0	0	0	0.0268	0.2486	0.0718	0.0133	0
VFG025657(gb|WP_006485699)	flgF	Motility	0	0	0	0	0	0	0	0.1462	0.2141	0	0	0
VFG043034(gb|NP_460870)	flhA	Motility	0	0	0	0	0	0	0	0.2298	0.1282	0	0	0
VFG014433(gb|WP_011913700)	fliG	Motility	0	0	0	0	0	0	0	0.0883	0.1436	0.0946	0.0291	0
VFG015727(gb|WP_012316488)	motB	Motility	0	0	0	0	0	0	0	0.0528	0.1719	0.1133	0.0174	0
VFG007574(gb|WP_001030417)	fliA	Motility	0	0	0	0	0	0	0	0.1341	0.0872	0	0.1326	0
VFG019864(gb|WP_003192912)	fleN	Motility	0	0	0	0	0	0	0	0	0.0531	0.1361	0.1615	0
VFG007556(gb|WP_000119661)	cheA	Motility	0	0	0	0	0	0	0	0.0853	0.0951	0.1698	0	0
VFG025385(gb|WP_006477232)	fliM	Motility	0	0	0	0	0	0	0	0.0544	0.0177	0.0972	0.1795	0
VFG014548(gb|WP_011333059)	fliP	Motility	0	0	0	0	0	0	0	0.0389	0.2279	0.0626	0.0193	0
VFG007415(gb|WP_011079844)	fliP	Motility	0	0	0	0	0	0	0	0.0199	0.1362	0.1923	0	0
VFG038865(gb|WP_005314289)	fliG	Motility	0	0	0	0	0	0	0	0	0	0	0.0318	0.3114
VFG038889(gb|WP_005314215)	lafT	Motility	0	0	0	0	0	0	0	0	0	0	0	0.3415
VFG038861(gb|WP_005314296)	lfhA	Motility	0	0	0	0	0	0	0	0.1703	0.0554	0	0.1123	0
VFG038877(gb|WP_005314257)	lfgH	Motility	0	0	0	0	0	0	0	0	0.021	0.0577	0.0213	0.237
VFG018067(gb|WP_002866272)	pseB	Motility	0	0	0	0	0	0	0	0.1448	0.0706	0.0259	0.0955	0
VFG014459(gb|WP_041755571)	fliI	Motility	0	0	0	0	0	0	0	0.1195	0.1166	0.0512	0.0473	0
VFG014513(gb|WP_012076411)	fliN	Motility	0	0	0	0	0	0	0	0	0.3334	0	0	0
VFG014390(gb|WP_011534911)	fleR	Motility	0	0	0	0	0	0	0	0.1248	0.1015	0.0446	0.0617	0
VFG043173(gb|AAZ99735)	lafK	Motility	0	0	0	0	0	0	0	0.024	0	0.0258	0	0.2822
VFG038750(gb|WP_164927788)	maf-1	Motility	0	0	0	0	0	0	0	0.0086	0.0084	0.1982	0	0.1136
VFG038669(gb|WP_005334729)	fliP	Motility	0	0	0	0	0	0	0	0	0	0.1116	0	0.2165
VFG038802(gb|WP_005350659)	flgD	Motility	0	0	0	0	0	0	0	0	0	0.1796	0	0.1475
VFG038850(gb|WP_011707837)	nueB	Motility	0	0	0	0	0	0	0	0.0159	0	0.0851	0.0157	0.2095
VFG014389(gb|WP_012051624)	fleR	Motility	0	0	0	0	0	0	0	0.0317	0.2944	0	0	0
VFG038866(gb|WP_005314286)	lfiH	Motility	0	0	0	0	0	0	0	0	0	0.0224	0	0.3033
VFG014419(gb|WP_012019024)	fliF	Motility	0	0	0	0	0	0	0	0.0441	0.1867	0.0946	0	0
VFG038857(gb|WP_005314307)	fliP	Motility	0	0	0	0	0	0	0	0	0	0.019	0	0.2967
VFG043174(gb|AAZ99736)	fliEL	Motility	0	0	0	0	0	0	0	0	0	0	0	0.3123
VFG038843(gb|WP_011898238)	ASA_RS00890	Motility	0	0	0	0	0	0	0	0	0	0.2023	0.0267	0.083
VFG038694(gb|WP_011705288)	fliA	Motility	0	0	0	0	0	0	0	0.0568	0.1662	0.0608	0.0281	0
VFG014368(gb|WP_014597048)	fleQ	Motility	0	0	0	0	0	0	0	0.0694	0.2372	0	0	0
VFG038844(gb|WP_011707835)	nueA	Motility	0	0	0	0	0	0	0	0.2578	0.0436	0	0	0
VFG038732(gb|WP_005310303)	flaA	Motility	0	0	0	0	0	0	0	0	0	0.1214	0	0.1794
VFG043045(gb|NP_460881)	flhC	Motility	0	0	0	0	0	0	0	0.068	0.199	0	0.0336	0
VFG014185(gb|WP_012019041)	flgD	Motility	0	0	0	0	0	0	0	0	0.2576	0.0404	0	0
VFG014276(gb|WP_012019037)	flgK	Motility	0	0	0	0	0	0	0	0.0603	0.2355	0	0	0
VFG017340(gb|WP_012105287)	flhA	Motility	0	0	0	0	0	0	0	0.1741	0.0971	0	0.0246	0
VFG001251(gb|NP_249792)	fliF	Motility	0	0	0	0	0	0	0	0.0736	0.1867	0.0158	0.0146	0
VFG038748(gb|WP_005310311)	flaJ	Motility	0	0	0	0	0	0	0	0	0.0226	0.1243	0	0.1429
VFG043185(gb|AAZ99747)	flgDL	Motility	0	0	0	0	0	0	0	0	0	0.0584	0	0.2279
VFG038673(gb|WP_005334727)	fliQ	Motility	0	0	0	0	0	0	0	0	0	0	0.0265	0.2595
VFG038665(gb|WP_005353678)	fliO	Motility	0	0	0	0	0	0	0	0	0	0.0814	0	0.2006
VFG019824(gb|WP_015885197)	fleQ	Motility	0	0	0	0	0	0	0	0.164	0	0.0251	0.0927	0
VFG038799(gb|WP_011706642)	flgD	Motility	0	0	0	0	0	0	0	0	0	0.1097	0.0145	0.1544
VFG038862(gb|WP_011898282)	lafK	Motility	0	0	0	0	0	0	0	0	0.0235	0	0	0.2548
VFG014452(gb|WP_004664459)	fliI	Motility	0	0	0	0	0	0	0	0.0159	0.171	0.0341	0.0551	0
VFG014164(gb|WP_002554316)	flgC	Motility	0	0	0	0	0	0	0	0.0689	0.2018	0	0	0
VFG017815(gb|WP_011989747)	pseB	Motility	0	0	0	0	0	0	0	0.0536	0.0523	0.1149	0	0.0472
VFG043176(gb|AAZ99738)	fliGL	Motility	0	0	0	0	0	0	0	0	0	0.0413	0	0.2259
VFG038881(gb|WP_005314249)	lfgL	Motility	0	0	0	0	0	0	0	0	0	0.0278	0.0086	0.2283
VFG011353(gb|WP_019247562)	fliI	Motility	0	0	0	0	0	0	0	0.2389	0.0233	0	0	0
VFG038860(gb|WP_005314298)	lfhB	Motility	0	0	0	0	0	0	0	0.0239	0.0466	0	0	0.1892
VFG043166(gb|AAZ99728)	fliML	Motility	0	0	0	0	0	0	0	0	0.0561	0	0	0.2022
VFG025891(gb|WP_006486165)	cheW	Motility	0	0	0	0	0	0	0	0.2577	0	0	0	0
VFG038731(gb|WP_016350347)	flaA	Motility	0	0	0	0	0	0	0	0	0	0.0882	0	0.1689
VFG014416(gb|WP_011534909)	fliF	Motility	0	0	0	0	0	0	0	0.1724	0.0841	0	0	0
VFG025697(gb|WP_171984524)	flgI	Motility	0	0	0	0	0	0	0	0	0.0205	0.1349	0.0623	0.0369
VFG019852(gb|WP_015885180)	fliP	Motility	0	0	0	0	0	0	0	0	0.201	0	0	0.0518
VFG038849(gb|WP_005318266)	flmD	Motility	0	0	0	0	0	0	0	0	0	0.1888	0	0.062
VFG002344(gb|WP_042661458)	flgI	Motility	0	0	0	0	0	0	0	0.1801	0.0703	0	0	0
VFG043175(gb|AAZ99737)	fliFL	Motility	0	0	0	0	0	0	0	0	0	0	0	0.2498
VFG025748(gb|WP_006484033)	fliA	Motility	0	0	0	0	0	0	0	0	0	0	0	0.2482
VFG025398(gb|WP_011544466)	fliN	Motility	0	0	0	0	0	0	0	0.0916	0.0894	0	0.0604	0
VFG014563(gb|WP_011913687)	fliQ	Motility	0	0	0	0	0	0	0	0	0.2355	0	0	0
VFG002535(gb|WP_004198207)	fliC	Motility	0	0	0	0	0	0	0	0	0	0.1668	0	0.0685
VFG014546(gb|WP_044488857)	fliP	Motility	0	0	0	0	0	0	0	0.077	0	0	0	0.1581
VFG043200(gb|AAK20924)	lafF	Motility	0	0	0	0	0	0	0	0	0	0.0392	0	0.193
VFG016760(gb|WP_005767722)	flbT	Motility	0	0	0	0	0	0	0	0.1557	0.076	0	0	0
VFG043051(gb|NP_460912)	fliC	Motility	0	0	0	0	0	0	0	0.1392	0	0	0.0918	0
VFG014251(gb|WP_011912567)	flgI	Motility	0	0	0	0	0	0	0	0.0935	0.0365	0	0	0.0988
VFG038890(gb|WP_005314213)	lafU	Motility	0	0	0	0	0	0	0	0	0	0	0	0.2287
VFG038852(gb|WP_005318264)	nueB	Motility	0	0	0	0	0	0	0	0	0.0413	0.0907	0.0209	0.0745
VFG014224(gb|WP_003247067)	flgG	Motility	0	0	0	0	0	0	0	0.0575	0.0561	0	0.1137	0
VFG038839(gb|WP_011707832)	flmH	Motility	0	0	0	0	0	0	0	0.2262	0	0	0	0
VFG014627(gb|WP_012019013)	fleN	Motility	0	0	0	0	0	0	0	0.1214	0.1037	0	0	0
VFG007568(gb|WP_000697869)	cheY	Motility	0	0	0	0	0	0	0	0.1508	0.0736	0	0	0
VFG011296(gb|WP_012417362)	flgG	Motility	0	0	0	0	0	0	0	0.1508	0.0736	0	0	0
VFG014726(gb|WP_010955065)	motD	Motility	0	0	0	0	0	0	0	0.0447	0.1308	0.0479	0	0
VFG043117(gb|WP_001253441)	fliP	Motility	0	0	0	0	0	0	0	0	0	0	0.0955	0.1274
VFG019792(gb|WP_003175633)	flgB	Motility	0	0	0	0	0	0	0	0	0.2222	0	0	0
VFG014472(gb|WP_011913697)	fliJ	Motility	0	0	0	0	0	0	0	0.0894	0.1308	0	0	0
VFG043191(gb|AAZ99753)	flgJL	Motility	0	0	0	0	0	0	0	0.0363	0	0.0194	0	0.1597
VFG025389(gb|WP_004196784)	fliM	Motility	0	0	0	0	0	0	0	0.215	0	0	0	0
VFG043345(gb|WP_011946713)	fleR/flrC	Motility	0	0	0	0	0	0	0	0.2129	0	0	0	0
VFG038764(gb|WP_017409846)	flrA	Motility	0	0	0	0	0	0	0	0.0847	0.1239	0	0	0
VFG038734(gb|WP_011705589)	flaB	Motility	0	0	0	0	0	0	0	0	0.1197	0.0877	0	0
VFG014552(gb|WP_003155633)	fliQ	Motility	0	0	0	0	0	0	0	0	0.2048	0	0	0
VFG002001(gb|WP_010947067)	fliS	Motility	0	0	0	0	0	0	0	0.1996	0	0	0	0
VFG014625(gb|WP_011060002)	fleN	Motility	0	0	0	0	0	0	0	0.1341	0.0654	0	0	0
VFG025746(gb|WP_011546702)	fliA	Motility	0	0	0	0	0	0	0	0.067	0.1308	0	0	0
VFG002019(gb|WP_013101527)	fliM	Motility	0	0	0	0	0	0	0	0.1974	0	0	0	0
VFG014744(gb|WP_198134352)	motY	Motility	0	0	0	0	0	0	0	0.0666	0.1299	0	0	0
VFG043038(gb|NP_460874)	cheB	Motility	0	0	0	0	0	0	0	0	0.1799	0	0.0166	0
VFG038676(gb|WP_005319307)	fliR	Motility	0	0	0	0	0	0	0	0	0.032	0.0176	0.0162	0.13
VFG011309(gb|WP_010930329)	flgK	Motility	0	0	0	0	0	0	0	0.0635	0.1239	0	0	0
VFG014367(gb|WP_012019027)	fleQ	Motility	0	0	0	0	0	0	0	0	0.1859	0	0	0
VFG025642(gb|WP_011546415)	flgE	Motility	0	0	0	0	0	0	0	0.1856	0	0	0	0
VFG002350(gb|WP_005168794)	flgC	Motility	0	0	0	0	0	0	0	0.1237	0.0604	0	0	0
VFG025529(gb|WP_004197168)	fliF	Motility	0	0	0	0	0	0	0	0.0965	0	0	0	0.0849
VFG014299(gb|WP_011534918)	fliC	Motility	0	0	0	0	0	0	0	0.181	0	0	0	0
VFG038708(gb|WP_005319290)	cheA-2	Motility	0	0	0	0	0	0	0	0	0	0	0	0.1741
VFG011328(gb|WP_012417375)	fliP	Motility	0	0	0	0	0	0	0	0.1724	0	0	0	0
VFG038858(gb|WP_005314303)	lfiQ	Motility	0	0	0	0	0	0	0	0	0	0	0	0.1712
VFG007375(gb|WP_005420408)	cheV	Motility	0	0	0	0	0	0	0	0	0.0654	0.0359	0.0663	0
VFG014730(gb|WP_011333075)	motD	Motility	0	0	0	0	0	0	0	0.0548	0.0535	0.0588	0	0
VFG001246(gb|NP_249783)	fliC	Motility	0	0	0	0	0	0	0	0.0832	0.0812	0	0	0
VFG007430(gb|WP_000130773)	fliM	Motility	0	0	0	0	0	0	0	0	0	0.1124	0.0519	0
VFG043086(gb|WP_000067016)	flhA	Motility	0	0	0	0	0	0	0	0	0	0	0	0.1573
VFG011232(gb|WP_012417337)	flaA	Motility	0	0	0	0	0	0	0	0.0754	0.0736	0	0	0
VFG014593(gb|WP_005616857)	flhA	Motility	0	0	0	0	0	0	0	0	0.0636	0	0.0323	0
VFG007480(gb|WP_005457685)	fliE	Motility	0	0	0	0	0	0	0	0	0	0	0.0918	0
VFG038723(gb|WP_011705294)	AHML_RS07540	Motility	0	0	0	0	0	0	0	0	0.0654	0	0	0
VFG002534(gb|WP_004198197)	motA	Motility	0	0	0	0	0	0	0	0	0	0	0	0
VFG013197(gb|WP_011608705)	hemB	Nutritional/Metabolic factor	0	0.3044	0	0	0	0.2225	0	10.0207	7.031	2.0902	2.7129	1.5092
VFG026433(gb|YP_005360830)	glnA1	Nutritional/Metabolic factor	0	0.3742	0	0	0	0	0	8.5493	7.439	0.5083	2.8274	0.0402
VFG047710(gb|WP_014547360)	carB	Nutritional/Metabolic factor	0	0	0	0	0	0	0	3.4551	2.8039	2.3021	1.4019	1.6208
VFG047701(gb|WP_003040814)	carB	Nutritional/Metabolic factor	0	0	0.0924	0	0	0	0.0712	3.9701	2.035	1.4763	1.1463	2.4608
VFG009376(gb|WP_003893754)	leuD	Nutritional/Metabolic factor	0	0.0954	0	0	0	0	0	4.4657	4.6444	0.2225	1.3889	0
VFG013200(gb|WP_012341396)	hemE	Nutritional/Metabolic factor	0	0	0	0	0	0	0	2.9076	2.3288	0.9061	0.5519	1.0785
VFG047706(gb|WP_012429025)	carB	Nutritional/Metabolic factor	0	0	0	0	0	0	0	3.7201	1.6838	0.5916	1.2988	0.1735
VFG047718(gb|WP_013921812)	carB	Nutritional/Metabolic factor	0	0	0	0	0	0	0	2.7942	1.9037	0.4248	1.0441	0.3114
VFG037331(gb|YP_001085404)	basD	Nutritional/Metabolic factor	0	6.2003	0	0	0	0	0	0	0.0205	0	0.0208	0
VFG026415(gb|WP_005060729)	glnA1	Nutritional/Metabolic factor	0	0	0	0	0	0	0	1.8575	2.2419	0.3272	1.2407	0
VFG030686(gb|YP_001702115)	sugC	Nutritional/Metabolic factor	0	0	0	0	0	0	0	0.7365	0.2693	2.6784	0.3141	0.1883
VFG047717(gb|WP_014714141)	carB	Nutritional/Metabolic factor	0	0	0	0	0	0	0	1.539	0.9686	0.7386	0.4074	0.4897
VFG030675(gb|WP_003875535)	sugC	Nutritional/Metabolic factor	0	0	0	0	0	0	0	0.583	0.5647	1.7182	0.5884	0.285
VFG026439(gb|WP_015307764)	glnA1	Nutritional/Metabolic factor	0	0	0	1.8755	0	0	0	0.4064	0.277	0.0216	0.0354	0.1263
VFG037364(gb|WP_043961076)	bauA	Nutritional/Metabolic factor	0	2.5028	0	0	0	0	0	0	0	0	0.031	0
VFG009407(gb|WP_011893806)	glnA1	Nutritional/Metabolic factor	0	0	0	0	0	0	0	1.0395	0.7381	0.1902	0.4876	0.0152
VFG023954(gb|WP_013472160)	leuD	Nutritional/Metabolic factor	0	0.0935	0	0	0	0	0	0.9684	0.5944	0.1004	0.6882	0
VFG044121(gb|WP_005013753)	alcE	Nutritional/Metabolic factor	0	0	0	0	0	0	0	0.9741	0.4938	0.3115	0.579	0.0462
VFG031395(gb|WP_011738760)	ctpV	Nutritional/Metabolic factor	0	0	0	0	0	0	0	0.5652	0.4247	0.5689	0.3828	0.241
VFG036648(gb|WP_003706999)	exbB	Nutritional/Metabolic factor	0	0	0	0	2.1581	0	0	0	0	0	0	0
VFG037370(gb|WP_001104131)	bauB	Nutritional/Metabolic factor	0	2.0648	0	0	0	0	0	0	0	0	0	0
VFG031402(gb|WP_008257346)	ctpV	Nutritional/Metabolic factor	0	0	0	0	0	0	0	1.0696	0.4623	0	0.3503	0
VFG044242(gb|WP_005311744)	ASA_RS16540	Nutritional/Metabolic factor	0	0	0	0	0	0	0	0.0759	0.0724	0.4489	0.1774	0.9964
VFG037373(gb|YP_001085407)	bauB	Nutritional/Metabolic factor	0	1.7519	0	0	0	0	0	0	0	0	0	0
VFG031295(gb|WP_015304191)	mmpL3	Nutritional/Metabolic factor	0	0	0	0	0	0	0	0.9251	0.4064	0.1688	0.1522	0
VFG010882(gb|WP_010946597)	ccmF	Nutritional/Metabolic factor	0	0	0	0	0	0	0	0.7509	0.5774	0.0573	0.1991	0.0273
VFG022664(gb|YP_001702670)	glnA1	Nutritional/Metabolic factor	0	0	0	0	0	0	0	0.7202	0.6787	0.0292	0.1662	0.016
VFG031400(gb|WP_085979799)	ctpV	Nutritional/Metabolic factor	0	0	0	0	0	0	0	0.5499	0.2971	0.4826	0.214	0
VFG009406(gb|WP_003895686)	glnA1	Nutritional/Metabolic factor	0	0	0	0.2517	0	0	0	0.4928	0.3574	0.1492	0.2268	0
VFG012581(gb|WP_001101730)	sitC	Nutritional/Metabolic factor	0	0	0	0	0	0	0	0.3279	0.2016	0.1784	0.0945	0.6558
VFG044381(gb|AAL65288)	qbsF	Nutritional/Metabolic factor	0	0	0	0	0	0	0	0.62	0.5001	0.2241	0.0754	0
VFG030695(gb|WP_014941456)	sugC	Nutritional/Metabolic factor	0.1482	0	0	0	0.0923	0	0	0.1826	0.297	0.0291	0.1207	0.328
VFG009611(gb|WP_011854953)	narH	Nutritional/Metabolic factor	0	0	0	0	0	0	0	0.5314	0.4551	0.0232	0.1609	0
VFG044275(gb|WP_000262640)	sfaB	Nutritional/Metabolic factor	0	0	0	0	0	1.1581	0	0	0	0	0	0
VFG026700(gb|YP_007957699)	mbtI	Nutritional/Metabolic factor	0	0	0	0	0	0	0	0.6325	0.2744	0.1004	0.1391	0
VFG001399(gb|NP_216736)	glnA1	Nutritional/Metabolic factor	0	0	0	0	0	0	0	0.6183	0.2627	0.0642	0.1819	0.0082
VFG044378(gb|AAL65285)	qbsC	Nutritional/Metabolic factor	0	0	0	0	0	0	0	0.7638	0.196	0.0364	0.1345	0
VFG044249(gb|WP_011899038)	ASA_RS16575	Nutritional/Metabolic factor	0	0	0	0	0	0	0	0.0207	0.0202	0.1718	0.0869	0.818
VFG047602(gb|WP_206193639)	ggt	Nutritional/Metabolic factor	0	0	0	0	0	1.0288	0	0	0	0	0	0
VFG009596(gb|WP_011893044)	narG	Nutritional/Metabolic factor	0	0	0	0	0	0	0	0.185	0.1915	0.4429	0.1868	0
VFG030570(gb|WP_003896467)	sugA	Nutritional/Metabolic factor	0	0.3108	0	0	0	0	0	0.3999	0.1139	0	0.162	0
VFG013618(gb|WP_011609384)	hemL	Nutritional/Metabolic factor	0	0	0	0	0	0	0	0.6058	0.1661	0.1212	0.0582	0
VFG047702(gb|WP_012280232)	carB	Nutritional/Metabolic factor	0	0	0	0	0	0	0	0.2479	0.2246	0.3558	0.0469	0.0753
VFG024081(gb|WP_014941434)	narH	Nutritional/Metabolic factor	0	0	0	0	0	0.1003	0	0.349	0.2518	0.0976	0.0901	0.0534
VFG029151(gb|WP_005059131)	mbtM	Nutritional/Metabolic factor	0	0	0	0	0	0	0	0.6262	0.1201	0.0509	0.1303	0
VFG026430(gb|YP_007958267)	glnA1	Nutritional/Metabolic factor	0	0	0	0	0	0	0	0.3919	0.2804	0.0535	0.0988	0
VFG047708(gb|WP_003022611)	carB	Nutritional/Metabolic factor	0	0	0	0	0	0	0	0.3582	0.2356	0.0638	0.1178	0.0165
VFG044383(gb|AAL65290)	qbsH	Nutritional/Metabolic factor	0	0	0	0	0	0	0	0.3053	0.4084	0	0	0.0544
VFG009956(gb|WP_011726691)	mce1B	Nutritional/Metabolic factor	0	0	0	0	0	0	0	0.5638	0.0736	0.0601	0.037	0
VFG009640(gb|NP_216252)	narX	Nutritional/Metabolic factor	0	0	0	0	0	0	0	0.308	0.2605	0.044	0.1117	0
VFG044389(gb|AAF33130)	pdtorfF	Nutritional/Metabolic factor	0	0	0	0	0	0	0	0.2681	0.1495	0.0821	0.1895	0.0337
VFG009408(gb|WP_011780782)	glnA1	Nutritional/Metabolic factor	0	0	0	0.1779	0	0	0	0.3032	0.111	0.0406	0.075	0
VFG030561(gb|WP_041314770)	lpqY	Nutritional/Metabolic factor	0	0	0	0	0	0	0	0.4782	0.0981	0.0487	0.0686	0
VFG009135(gb|YP_005360856)	kasB	Nutritional/Metabolic factor	0	0	0	0	0	0	0	0.3531	0.1436	0.0946	0.0873	0
VFG044248(gb|WP_005311729)	ASA_RS16570	Nutritional/Metabolic factor	0	0	0	0.0598	0	0	0	0.034	0	0.1275	0.0336	0.4038
VFG009610(gb|WP_011781697)	narH	Nutritional/Metabolic factor	0	0	0	0	0	0	0	0.3402	0.166	0.0203	0.0748	0.0554
VFG013612(gb|WP_011609686)	hemE	Nutritional/Metabolic factor	0	0	0	0	0.0472	0	0	0.0139	0.0744	0.2378	0.0137	0.2441
VFG024232(gb|WP_014381456)	mce1D	Nutritional/Metabolic factor	0	0	0	0	0	0	0	0.3542	0.1296	0.0949	0.0219	0
VFG044101(gb|NP_253395)	PA4707	Nutritional/Metabolic factor	0	0	0	0	0	0	0	0.0557	0.2582	0.0846	0.179	0
VFG029181(gb|YP_007957115)	mbtN	Nutritional/Metabolic factor	0	0	0	0	0	0	0	0.359	0.1421	0	0.0621	0
VFG009380(gb|WP_011559322)	leuD	Nutritional/Metabolic factor	0	0	0	0	0	0	0	0.167	0.163	0	0.0184	0.2123
VFG030679(gb|WP_011730288)	sugC	Nutritional/Metabolic factor	0	0	0	0	0	0	0	0.2255	0.1761	0.0483	0.0669	0.0198
VFG024075(gb|WP_043954563)	narG	Nutritional/Metabolic factor	0	0	0	0	0	0	0	0.2592	0.1362	0	0.0592	0.0702
VFG009643(gb|WP_010950583)	narX	Nutritional/Metabolic factor	0	0	0	0	0	0	0	0.1856	0.1268	0.0398	0.0734	0.098
VFG044100(gb|NP_253394)	PA4706	Nutritional/Metabolic factor	0	0	0	0	0	0	0	0.1826	0.2931	0	0.0408	0
VFG044247(gb|WP_005311732)	hutX	Nutritional/Metabolic factor	0	0	0	0	0	0	0	0.0564	0	0.1059	0	0.3477
VFG044250(gb|WP_005311724)	ASA_RS16580	Nutritional/Metabolic factor	0	0	0	0	0	0	0	0	0	0.105	0.0352	0.3604
VFG044243(gb|WP_005311740)	ASA_RS16545	Nutritional/Metabolic factor	0	0	0	0	0	0	0	0	0.0123	0.1489	0	0.3224
VFG044246(gb|WP_005311733)	hutZ	Nutritional/Metabolic factor	0	0	0	0	0	0	0	0.0389	0	0.139	0.077	0.1941
VFG030670(gb|WP_198345115)	sugB	Nutritional/Metabolic factor	0	0	0	0	0	0	0	0.1885	0.184	0	0.0746	0
VFG044229(gb|WP_011533702)	PSEEN_RS11630	Nutritional/Metabolic factor	0	0	0	0	0	0	0	0.0483	0	0.2069	0.191	0
VFG030991(gb|WP_011857155)	fadE29	Nutritional/Metabolic factor	0	0	0	0	0	0	0	0.2909	0.0501	0.0183	0.0677	0
VFG030678(gb|WP_011894706)	sugC	Nutritional/Metabolic factor	0	0	0	0	0	0	0	0.0431	0	0	0.2344	0.1261
VFG016062(gb|WP_165446461)	pvdL	Nutritional/Metabolic factor	0	0	0	0	0	0	0	0.0478	0.3264	0.0256	0	0
VFG030821(gb|WP_003876624)	icl2	Nutritional/Metabolic factor	0	0	0	0	0	0	0	0.2484	0.1039	0.019	0.0176	0
VFG044244(gb|WP_005311738)	ASA_RS16550	Nutritional/Metabolic factor	0	0	0	0	0	0	0	0.013	0	0.1258	0	0.241
VFG022656(gb|YP_001702174)	lysA	Nutritional/Metabolic factor	0	0	0	0	0	0	0	0.2035	0.1702	0	0	0
VFG007789(gb|WP_005064149)	purC	Nutritional/Metabolic factor	0	0	0	0	0	0	0	0.2158	0.0957	0.042	0.0194	0
VFG031305(gb|WP_011854237)	mmpL11	Nutritional/Metabolic factor	0	0	0	0	0	0	0	0.2068	0.0224	0.0739	0.0682	0
VFG007792(gb|WP_014000413)	purC	Nutritional/Metabolic factor	0	0	0	0	0	0	0	0.232	0.1359	0	0	0
VFG030842(gb|WP_013828936)	icl2	Nutritional/Metabolic factor	0	0	0	0	0	0	0	0.249	0.0374	0.041	0.0379	0
VFG009390(gb|WP_011741641)	lysA	Nutritional/Metabolic factor	0	0	0	0	0	0	0	0.2219	0.0812	0.0594	0	0
VFG009243(gb|WP_011729737)	kasB	Nutritional/Metabolic factor	0	0	0	0	0	0	0	0.2738	0.0167	0.0367	0.0339	0
VFG009374(gb|WP_010908479)	leuD	Nutritional/Metabolic factor	0	0	0	0	0	0	0	0.0754	0.0736	0	0.0746	0.1327
VFG030691(gb|WP_012395776)	sugC	Nutritional/Metabolic factor	0	0	0	0	0	0	0	0.1806	0.0801	0.0528	0.0325	0
VFG009598(gb|WP_011854954)	narG	Nutritional/Metabolic factor	0	0	0	0	0	0	0	0.1454	0.0993	0	0.0863	0
VFG009317(gb|WP_011892322)	panD	Nutritional/Metabolic factor	0	0	0	0	0	0	0	0.1664	0.1624	0	0	0
VFG016104(gb|WP_041773008)	fpvA	Nutritional/Metabolic factor	0	0	0	0	0	0	0	0.046	0.2355	0.0123	0.0341	0
VFG034227(gb|WP_000992805)	sitC	Nutritional/Metabolic factor	0	0	0	0	0	0	0	0.1237	0.1409	0.0221	0.0408	0
VFG034194(gb|WP_000555618)	sitA	Nutritional/Metabolic factor	0	0	0	0	0	0	0	0.0862	0.0631	0.0924	0.0853	0
VFG009608(gb|WP_011730341)	narH	Nutritional/Metabolic factor	0	0	0	0	0	0	0	0.1856	0.0725	0.0133	0.049	0
VFG010904(gb|WP_011214951)	iraB	Nutritional/Metabolic factor	0	0	0	0	0	0	0	0.3187	0	0	0	0
VFG013203(gb|WP_012341659)	hemL	Nutritional/Metabolic factor	0	0	0	0	0	0	0	0.0544	0.0708	0.1555	0.0359	0
VFG013198(gb|WP_011608203)	hemC	Nutritional/Metabolic factor	0	0	0	0	0	0	0	0.3041	0	0	0	0
VFG022663(gb|WP_012394943)	glnA1	Nutritional/Metabolic factor	0	0	0	0	0	0	0	0.1024	0.1333	0	0.0338	0.03
VFG030888(gb|WP_085976294)	cyp125	Nutritional/Metabolic factor	0	0	0	0	0	0	0	0.1351	0.0754	0.0207	0.0573	0
VFG009597(gb|WP_011781698)	narG	Nutritional/Metabolic factor	0	0	0	0	0	0	0	0.1455	0.0592	0.013	0.06	0
VFG030817(gb|NP_216432)	icl2	Nutritional/Metabolic factor	0	0	0	0	0	0	0	0.1828	0.0714	0	0.0181	0
VFG044405(gb|CAA57069)	hasD	Nutritional/Metabolic factor	0	0	0	0	0	0	0	0.1304	0	0.0699	0.0645	0
VFG010873(gb|WP_027219645)	ccmC	Nutritional/Metabolic factor	0	0	0	0	0	0	0	0.2585	0	0	0	0
VFG030616(gb|NP_215753)	sugB	Nutritional/Metabolic factor	0	0	0	0	0	0	0	0.1237	0.0604	0.0332	0.0306	0
VFG016102(gb|WP_011060690)	fpvA	Nutritional/Metabolic factor	0	0	0	0	0	0	0	0.1915	0.0561	0	0	0
VFG000574(gb|NP_462662)	mgtB	Nutritional/Metabolic factor	0	0	0	0	0	0	0	0.1353	0.066	0	0.0446	0
VFG026407(gb|YP_007957417)	lysA	Nutritional/Metabolic factor	0	0	0	0	0	0	0	0.1462	0.0357	0.0588	0	0
VFG030692(gb|WP_013828150)	sugC	Nutritional/Metabolic factor	0	0	0	0	0	0	0	0.0928	0	0	0.023	0.1225
VFG010898(gb|WP_010946484)	iraA	Nutritional/Metabolic factor	0	0	0	0	0	0	0	0.2373	0	0	0	0
VFG009372(gb|WP_003875017)	leuD	Nutritional/Metabolic factor	0	0	0	0	0	0	0	0.0383	0.1121	0.041	0.0379	0
VFG044088(gb|NP_251102)	mbtH-like	Nutritional/Metabolic factor	0	0	0	0	0	0	0	0	0.2279	0	0	0
VFG020075(gb|WP_015885139)	pvdH	Nutritional/Metabolic factor	0	0	0	0	0	0	0	0	0	0.1724	0.053	0
VFG050043(gb|NP_391076)	dhbF	Nutritional/Metabolic factor	0	0	0	0	0	0	0	0.1992	0.0216	0	0	0
VFG009318(gb|WP_011782502)	panD	Nutritional/Metabolic factor	0	0	0	0	0	0	0	0.1609	0.0523	0	0	0
VFG017693(gb|WP_015356917)	lipF	Nutritional/Metabolic factor	0	0	0	0	0	0	0	0.167	0.0181	0	0.0184	0
VFG026392(gb|WP_016342164)	lysA	Nutritional/Metabolic factor	0	0	0	0	0	0	0	0.0335	0.0818	0.0359	0.0497	0
VFG009599(gb|WP_011558674)	narG	Nutritional/Metabolic factor	0	0	0	0	0	0	0	0.0366	0.0535	0	0.1085	0
VFG015971(gb|WP_011333323)	pvdA	Nutritional/Metabolic factor	0	0	0	0	0	0	0	0.0862	0	0.0924	0	0
VFG009300(gb|WP_011741822)	panC	Nutritional/Metabolic factor	0	0	0	0	0	0	0	0.0981	0.0383	0.021	0.0194	0
VFG022615(gb|WP_013830814)	panC	Nutritional/Metabolic factor	0	0	0	0	0	0	0	0	0.0841	0.0924	0	0
VFG006292(gb|WP_002212592)	exbD	Nutritional/Metabolic factor	0	0	0	0	0	0	0	0	0.1472	0	0	0
VFG037502(gb|YP_005797900)	ABTW07_1004	Nutritional/Metabolic factor	0	0	0	0	0	0	0	0	0	0	0.124	0
VFG001381(gb|YP_177728)	icl	Others	0	0	0	0	0	0	0	0.587	0.8034	0.6256	0.2888	0.365
VFG009263(gb|WP_011726191)	icl	Others	0	0	0	0	0	0	0	0.6218	0.5197	0.0752	0.0339	0
VFG009266(gb|WP_003892337)	icl	Others	0	0	0	0	0	0	0	2.8877	1.8209	0.5836	0.6566	0.2173
VFG009268(gb|WP_011778075)	icl	Others	0	0	0	0	0	0	0	1.2729	0.9006	1.2484	0.4996	0.7124
VFG009269(gb|WP_011854522)	icl	Others	0	0	0	0	0	0	0	0.5649	0.1942	0	0.0713	0
VFG009270(gb|WP_011558062)	icl	Others	0	0	0	0	0	0	0	0.2199	0.3191	2.725	1.0485	1.022
VFG010420(gb|WP_011728632)	mce8F	Others	0	0	0	0	0	0	0	0.2391	0.0424	0.0233	0	0
VFG010503(gb|WP_010946441)	LPG_RS03490	Others	0	0	0	0	0	0	0	0.3796	0.0265	0	0	0
VFG017665(gb|WP_005062139)	icl	Others	0	0	0	0	0	0	0	0.904	0.4606	0.0142	0.1052	0.0409
VFG017683(gb|YP_005921788)	icl	Others	0	0	0	0	0	0	0	0.4138	0.7107	0.4816	0.2046	0.1547
VFG017688(gb|WP_015304564)	icl	Others	0	0	0	0	0	0	0	0.1636	0.1996	0.0219	0.0405	0
VFG022587(gb|WP_013827400)	icl	Others	0	0	0	0	0	0	0	0.1341	0.0654	0	0.0284	0
VFG045714(gb|WP_003636107)	LLO_RS11845	Others	0	0	0	0	0	0	0	0.0439	0.1284	0.0235	0.0434	0
VFG000474(gb|NP_460200)	phoQ	Regulation	1284.37	0	0	0	0	0	0	0	0	0	0	0
VFG031730(gb|WP_014876914)	regX3	Regulation	1.0841	0	0.1405	0	0	0.8738	0	2.0487	1.5612	0.2052	0.7454	0.0611
VFG024188(gb|WP_014941347)	mprA	Regulation	0.314	0	0.4883	0.2023	0.587	0	0	0	0	0	0	0
VFG026980(gb|YP_005923858)	sigA/rpoV	Regulation	0.168	0.0614	0.0327	0.0541	0	0	0	1.3472	1.1182	0.2802	0.727	0.1534
VFG026971(gb|YP_007962576)	sigA/rpoV	Regulation	0.121	0.0442	0	0	0.0769	0	0	5.4029	5.6005	0.1588	0.613	0.0049
VFG000477(gb|NP_461845)	rpoS	Regulation	0	0	0	0	0.4214	0.4089	0	0.0614	0.1488	0.35	0.0851	0.369
VFG000478(gb|NP_459678)	fur	Regulation	0	0	0	0	0	0	0	0	0.0329	0.1447	0.0668	0.5049
VFG001379(gb|NP_214867)	hspR	Regulation	0	0	0	0	0	0	0	0.2806	0.0913	0.02	0.037	0
VFG001888(gb|WP_010947629)	letS	Regulation	0	0	0	0	0	0	0	0.232	0	0	0	0.0408
VFG009435(gb|WP_003894134)	ideR	Regulation	0	0	0	0	0	0	0	0.2248	0	0.0161	0.089	0
VFG009721(gb|WP_083044596)	sigA/rpoV	Regulation	0	0	0	0	0	0	0	0.5513	0.489	0.2278	0.482	0
VFG009760(gb|WP_011740503)	sigH	Regulation	0	0	0	0	0	0	0	0.3398	0.6634	0.1457	0.1009	0
VFG009765(gb|WP_167535197)	sigH	Regulation	0	0	0	0	0	0	0	0.1801	0	0	0.0356	0
VFG009851(gb|WP_011561826)	prrB	Regulation	0	0	0	0	0	0	0	0.3308	0.057	0	0	0
VFG009861(gb|WP_010907575)	mprA	Regulation	0	0	0	0	0	0	0	0.3016	0	0	0	0.0664
VFG009893(gb|WP_011894699)	devR/dosR	Regulation	0	0	0	0	0	0	0	0.3712	0	0	0	0
VFG009928(gb|WP_003894345)	relA	Regulation	0	0	0	0	0	0	0	0.329	0.1713	0.047	0.0651	0
VFG010906(gb|WP_011213314)	csrA	Regulation	0	0	0	0	0.2651	0.5144	0	0.8761	0.5032	1.2043	0.1087	3.1559
VFG011626(gb|WP_002965156)	bvrR	Regulation	0	0	0	0	0	0	0	7.0163	3.6	4.4437	2.1712	2.6304
VFG011631(gb|WP_004684547)	bvrS	Regulation	0	0	0	0	0	0	0	0.6565	0.1338	0.0952	0.0586	0
VFG013754(gb|WP_010935052)	dtxR	Regulation	0	0	0	0	0	0	0	0	0.157	0	0	0
VFG015091(gb|WP_003240627)	gacA	Regulation	0	0	0	0	0	0	0	0.1347	0.3834	0.0361	0	0
VFG019942(gb|WP_012724914)	gacS	Regulation	0	0	0	0	0	0.1164	0	0.3935	0.4968	0.0566	0.12	0.0155
VFG022680(gb|YP_001703761)	ideR	Regulation	0	0	0	0	0	0	0	0.0557	0.0362	0.0199	0.0734	0.1143
VFG022865(gb|WP_010908079)	sigA/rpoV	Regulation	0	0	0	0	0	0	0	0	0	0	0.191	0
VFG022965(gb|YP_001703609)	relA	Regulation	0	0	0	0	0	0	0	0.4079	0.0851	0	0.0154	0
VFG026964(gb|WP_015290883)	sigA/rpoV	Regulation	0	0	0	0	0	0	0	1.6086	1.9624	0.0431	0.1194	0
VFG027033(gb|WP_015308655)	sigE	Regulation	0	0	0	0	0	0	0	0.4524	0.0736	0.0162	0	0
VFG027058(gb|WP_198345055)	sigH	Regulation	0	0	0	0	0	0	0	0.2907	0.1135	0.0467	0.0575	0
VFG027181(gb|WP_005092753)	prrB	Regulation	0	0	0	0	0	0	0	0.2585	0.0841	0	0.0213	0
VFG027270(gb|YP_007959134)	devR/dosR	Regulation	0	0	0	0	0	0	0	0.1774	0	0	0	0.1561
VFG027305(gb|WP_015290797)	relA	Regulation	0	0	0	0	0	0	0	0.1703	0.0554	0.0304	0.0281	0
VFG031590(gb|NP_217931)	sigD	Regulation	0	0	0	0	0	0	0	0.1766	0.1149	0.0315	0.1164	0
VFG031677(gb|WP_014876913)	senX3	Regulation	0	0	0	0	0	0	0	0.1005	0.0654	0	0	0
VFG031699(gb|WP_005062022)	senX3	Regulation	0	0	0	0	0	0	0	0.1856	0.0362	0	0.1102	0
VFG031722(gb|NP_215005)	regX3	Regulation	0	0	0	0	0	0	0	0.0483	0.0157	0.069	0.1591	0
VFG031726(gb|WP_003873718)	regX3	Regulation	0	0	0	0	0	0	0	0.3341	0.4348	0	0.0122	0
VFG031729(gb|WP_011891085)	regX3	Regulation	0	0	0	0	0	0	0	4.7341	5.4149	0.1341	0.5076	0
VFG031731(gb|WP_011558087)	regX3	Regulation	0	0	0	0	0	0	0	1.7452	2.1445	0.2271	1.5151	0
VFG031735(gb|WP_011742113)	regX3	Regulation	0	0	0	0	0	0	0	0.7386	0.3171	0	0.279	0
VFG031736(gb|WP_011778105)	regX3	Regulation	0	0.4264	0	0	0	0	0	0.6357	1.2123	0.1959	0.3304	0
VFG031738(gb|YP_001704775)	regX3	Regulation	0	0	0	0	0	0	0	1.4789	2.9373	0.2225	1.1294	0
VFG031742(gb|WP_010908899)	regX3	Regulation	0	0	0	0	0	0	0	2.0993	1.279	0.1245	0.3241	0
VFG031744(gb|WP_013827421)	regX3	Regulation	0	0	0	0	0	0	0	0.319	0.8445	0.0133	0.1895	0
VFG031746(gb|WP_013470606)	regX3	Regulation	0	0	0	0	0	0	0	0.7794	0.6981	0.2403	0.9929	0
VFG031747(gb|WP_008261205)	regX3	Regulation	0	0	0	0	0	0	0	0.2445	0.1971	0.0228	0.0946	0
VFG031754(gb|WP_015302569)	regX3	Regulation	0	0	0	0	0	0	0	0.1587	0.093	0	0.0209	0.326
VFG038216(gb|WP_000076440)	bfmR	Regulation	0	0	0	0	0	0	0	0.0509	0.2484	0.0982	0.0403	0
VFG038220(gb|YP_001083790)	bfmR	Regulation	0	0	0	0	0	0	0	0.2194	0.0306	0.1343	0.031	0
VFG038238(gb|WP_000226703)	bfmS	Regulation	0	0	0	0	0	0	0	0.2517	0.0144	0	0	0
VFG045726(gb|WP_197532033)	rpoS	Regulation	0	0	0	0	0	0	0	0.1771	0.1296	0	0	0
VFG045727(gb|WP_003636647)	csrA	Regulation	0	0	0	0	0	0	0	0.9255	0.6141	0.0728	0.0336	0.2359
VFG031465(gb|WP_011729972)	ndk	Immune modulation	0	0	0	0	0	0	0	0	0	0.1124	0	0
VFG048815(gb|YP_005227856)	KPHS_35560	Immune modulation	0	0	0	0	0	0	0	0	0	0.1124	0	0
VFG049050(gb|WP_015958690)	KPN_RS13395	Immune modulation	0	0	0	0	0	0	0	0	0	0	0.1038	0
VFG038104(gb|WP_001062923)	galE	Immune modulation	0	0	0	0	0	0	0	0.0804	0	0	0	0
VFG037980(gb|WP_000580205)	ABZJ_RS06260	Immune modulation	0	0	0	0	0	0	0	0	0.076	0	0	0
VFG013514(gb|WP_011272587)	mrsA/glmM	Immune modulation	0	0	0	0	0	0	0	0	0.0736	0	0	0
VFG047048(gb|WP_014714814)	wbtL	Immune modulation	0	0	0	0	0	0	0	0	0.062	0	0	0
VFG022823(gb|YP_001703205)	katG	Stress survival	0	0	0	0	0	0	0	5.3154	2.0133	0.2844	0.3856	0.8518
VFG009661(gb|WP_003877970)	katG	Stress survival	0.8579	0.1567	1.2576	0.2871	1.4909	1.1668	0	0.9351	0.4471	1.238	0.4648	0
VFG009664(gb|WP_011731250)	katG	Stress survival	0	0	0	0	0	0.2345	0	3.9079	1.9531	0.456	0.2343	0.8644
VFG026866(gb|WP_015303277)	katG	Stress survival	0	0.1168	0	0	0	0	0	3.0499	2.062	0.5167	0.9021	0.675
VFG001867(gb|WP_016357051)	sodB	Stress survival	0	0	0	0	0	0	0	1.9853	1.4172	2.1123	1.0045	0.5239
VFG024100(gb|WP_014711614)	katG	Stress survival	0	0	0	0	0	0	0	1.8467	1.1646	0.0812	0.3801	1.2277
VFG031101(gb|YP_001702918)	pafA	Stress survival	0	0	0	0	0	0	0	2.0335	0.4149	0.1244	0.5143	0.7807
VFG026867(gb|WP_015290248)	katG	Stress survival	0	0	0	0	0	0	0	0.352	0.6086	0.1292	0.9139	0.8145
VFG026887(gb|WP_015307337)	katG	Stress survival	0	0	0	0	0	0	0	1.0837	1.2637	0.0491	0.1661	0.0403
VFG000274(gb|WP_000238762)	ureG	Stress survival	0	0	0	0	0	0	0	0.4946	0.6686	0.2197	0.0676	1.0982
VFG000080(gb|NP_464522)	clpE	Stress survival	0	0	0	0	0	0	0	0.6894	1.0092	0.1137	0.3672	0
VFG031107(gb|WP_013829052)	pafA	Stress survival	0	0	0	0	0	0	0	1.0535	0.39	0.1075	0.1955	0.156
VFG031184(gb|YP_005360736)	mpa	Stress survival	0	0	0	0	0	0	0	0.9918	0.2969	0.1359	0.3177	0
VFG009706(gb|WP_011562419)	sodA	Stress survival	0.8793	0	0	0.2832	0	0	0.312	0.1177	0	0	0.1164	0
VFG009663(gb|WP_071498273)	katG	Stress survival	0	0	0	0	0	0	0	0.4101	0.2465	0.3557	0.1358	0.3555
VFG009662(gb|WP_009976853)	katG	Stress survival	0	0	0	0	0	0	0	0.9204	0.1041	0	0.0094	0.2632
VFG031099(gb|WP_086008434)	pafA	Stress survival	0	0	0	0	0	0	0	0.4165	0.3439	0.202	0.2629	0.0468
VFG009668(gb|WP_011560076)	katG	Stress survival	0	0	0	0	0	0	0	0.5003	0.1087	0.2578	0.2149	0
VFG031190(gb|WP_015307622)	mpa	Stress survival	0	0	0	0	0	0	0	0.6187	0.2616	0.0398	0.1061	0.0327
VFG031085(gb|NP_216613)	pafA	Stress survival	0	0	0	0	0	0	0	0.6625	0.2234	0.0528	0.0892	0.0144
VFG006496(gb|WP_011115254)	ureG	Stress survival	0	0	0	0	0	0	0	0.1579	0.6554	0	0.2231	0
VFG031153(gb|YP_001702897)	mpa	Stress survival	0	0	0	0	0	0	0	0.4848	0.2609	0.0895	0.1304	0.0268
VFG031145(gb|WP_003895355)	mpa	Stress survival	0	0	0	0	0	0	0	0.1254	0.1429	0.0361	0.1632	0.3762
VFG031132(gb|YP_005360716)	pafA	Stress survival	0	0	0	0	0	0	0	0.6013	0.1222	0	0.0891	0
VFG031119(gb|WP_015293449)	pafA	Stress survival	0	0	0	0	0	0	0	0.2148	0.189	0	0.2387	0.0163
VFG031092(gb|WP_011893966)	pafA	Stress survival	0	0	0	0	0	0	0	0.2883	0.2133	0.0747	0.0597	0
VFG037099(gb|WP_002216163)	msrA/BpilB	Stress survival	0	0	0	0	0	0	0	0.4099	0.0673	0.0246	0.1118	0
VFG031159(gb|WP_041319775)	mpa	Stress survival	0	0	0	0	0	0	0	0.3284	0.1505	0.0144	0.0862	0.0059
VFG009665(gb|WP_011894310)	katG	Stress survival	0	0	0	0	0	0	0	0.1636	0.1597	0	0.0405	0.1693
VFG037041(gb|WP_014581728)	katA	Stress survival	0	0	0	0	0	0	0	0.2189	0.2431	0.034	0.0314	0
VFG031142(gb|WP_003872166)	mpa	Stress survival	0	0	0	0	0	0	0	0.3051	0.0812	0.0149	0.0823	0.0122
VFG009659(gb|WP_003901285)	katG	Stress survival	0	0	0	0	0	0	0	0.3139	0.1085	0	0.0129	0
VFG022851(gb|WP_013831079)	sodA	Stress survival	0	0	0	0	0	0	0	0.3357	0.0205	0	0.0623	0
VFG026864(gb|WP_005058381)	katG	Stress survival	0	0	0	0	0	0	0	0.3382	0.0268	0	0.0181	0
VFG037063(gb|WP_002214325)	mntB	Stress survival	0	0	0	0	0	0	0	0.0832	0	0.0892	0.2058	0
VFG037044(gb|WP_013448270)	katA	Stress survival	0	0	0	0	0	0	0	0.0352	0	0.151	0.0348	0.1395
VFG031094(gb|WP_011559863)	pafA	Stress survival	0	0	0	0	0	0	0	0.0309	0.0302	0	0.0306	0.245
VFG009705(gb|WP_011731275)	sodA	Stress survival	0	0	0	0	0	0	0	0.1097	0.107	0	0	0.0965
VFG037121(gb|WP_012221444)	recN	Stress survival	0	0	0	0	0	0	0	0.1316	0.0856	0	0.0868	0
VFG000270(gb|WP_000724295)	ureB	Stress survival	0	0	0	0	0	0	0	0.2527	0.037	0	0	0
VFG019522(gb|WP_000724279)	ureB	Stress survival	0	0	0	0	0	0	0	0.0074	0.0218	0	0.2505	0
VFG037028(gb|WP_002218620)	katA	Stress survival	0	0	0	0	0	0	0	0.2068	0.0673	0	0	0
VFG037064(gb|WP_002222859)	mntB	Stress survival	0	0	0	0	0	0	0	0.046	0.1794	0	0	0.0202
VFG031144(gb|WP_011893946)	mpa	Stress survival	0	0	0	0	0	0	0	0	0	0.1668	0	0
VFG006474(gb|WP_000724277)	ureB	Stress survival	0	0	0	0	0	0	0	0	0	0.1124	0	0
